# Supplementary material for: Sirenian genomes illuminate the evolution of fully aquatic species within the mammalian superorder afrotheria
Source: Nat Commun. 2024 Jul 2;15:5568. doi: 10.1038/s41467-024-49769-x (PMC11219930; doi:10.1038/s41467-024-49769-x)
Supplement: Supplementary file 4 — Supplementary Dataset 1 [file 41467_2024_49769_MOESM4_ESM.xlsx]

## Sheet: Sheet1
Supplementary Data 1 | Positively selected genes at the ancestral branch of Sirenia
Positively selected genes (PSG) were identified using PAML with branch-site models. P-value denotes a one-sided χ2-test statistic and adjusted P-value its multiple testing correction using the Benjamini-Hochberg method. A P-value or adjusted P-value of 0 indicates a number below 2.22×10-16.
Gene	Name	P-value	Adjusted P-value
ACNAT2	acyl-coenzyme A amino acid N-acyltransferase 2	0.00053156	0.0509506
ANK1	ankyrin 1	2.40×10-6	0.00088731
ANPEP	alanyl aminopeptidase, membrane	4.34×10-5	0.0124799
ATP1B4	ATPase Na+/K+ transporting family member beta 4	1.10×10-6	0.00047447
ATP6V0A2	ATPase H+ transporting V0 subunit a2	3.18×10-9	2.06×10-6
BAP18	Chromatin complexes subunit bap18	2.40×10-8	1.24×10-5
CCDC39	coiled-coil domain containing 39	0.00071635	0.0579345
CD34	CD34 molecule	9.54×10-5	0.0213938
CENPB	centromere protein B	0.00014053	0.0213938
CPA1	carboxypeptidase A1	0.00013905	0.0213938
DGLUCY	D-glutamate cyclase	0	0
DSG2	desmoglein 2	0.00017564	0.025253
DUOX2	dual oxidase 2	0.00203283	0.0953749
DUOXA2	dual oxidase maturation factor 2	0.00066794	0.0576207
EBP	EBP cholestenol delta-isomerase	0.0002267	0.0279383
ENPP6	ectonucleotide pyrophosphatase/phosphodiesterase 6	9.17×10-5	0.0213938
ERI1	exoribonuclease 1	0.00020555	0.0265984
IDO1	indoleamine 2,3-dioxygenase 1	0.00062997	0.0562194
MAG	myelin associated glycoprotein	0.00031966	0.0359684
METTL2A	methyltransferase 2A, methylcytidine	0.00052871	0.0509506
MMP27	matrix metallopeptidase 27	0.0001252	0.0213938
MOG	myelin oligodendrocyte glycoprotein	0.000133	0.0213938
MPO	myeloperoxidase	0.00057974	0.0535845
NCBP2	nuclear cap binding protein subunit 2	0.00050518	0.0509506
PER1	period circadian regulator 1	0.0348625	0.279054
PPP4R3B	protein phosphatase 4 regulatory subunit 3B	0.00052968	0.0509506
PTPRJ	protein tyrosine phosphatase receptor type J	8.99×10-15	7.76×10-12
SETDB2	SET domain bifurcated histone lysine methyltransferase 2	0.00019891	0.0265984
SLC5A4	solute carrier family 5 member 4	0.00867155	0.124638
SPTB	spectrin beta, erythrocytic	0.00010855	0.0213938
STAB1	stabilin 1	2.10×10-5	0.0067935
VTN	vitronectin	0.00030595	0.0359684
ZFHX3	zinc finger homeobox 3	0.00011686	0.0213938
