# Supplementary material for: Sirenian genomes illuminate the evolution of fully aquatic species within the mammalian superorder afrotheria
Source: Nat Commun. 2024 Jul 2;15:5568. doi: 10.1038/s41467-024-49769-x (PMC11219930; doi:10.1038/s41467-024-49769-x)
Supplement: Supplementary file 5 — Supplementary Dataset 2 [file 41467_2024_49769_MOESM5_ESM.xlsx]

## Sheet: Sheet1
Supplementary Data 2 | KOBAS functional term enrichment of positively selected genes at the ancestral branch of Sirenia
P-value denotes a hypergeometric test (i.e., one-sided Fisher's exact test); Corrected P-value, multiple testing correction using the Benjamini-Hochberg method; the prefix ‘hsa’, KEGG (Kyoto Encyclopedia of Genes and Genomes) Pathways; the prefix ‘GO’, gene ontology terms.
Term	ID	Input	Background	P-Value	Corrected
		number	number		P-Value
Thyroid hormone synthesis	hsa04918	3	74	3.45e-05	0.00560121
spectrin-associated cytoskeleton	GO:0014731	2	8	2.88e-05	0.00560121
plasma membrane	GO:0005886	13	4619	3.29e-05	0.00560121
protein binding	GO:0005515	21	11779	3.42e-05	0.00560121
cell adhesion	GO:0007155	5	478	4.22e-05	0.00560121
negative regulation of blood coagulation	GO:0030195	2	13	6.71e-05	0.00742334
positive regulation of cell motility	GO:2000147	2	20	0.00014705	0.0128881
heme binding	GO:0020037	3	135	0.00019536	0.0128881
positive regulation of wound healing	GO:0090303	2	24	0.00020646	0.0128881
extracellular exosome	GO:0070062	8	2085	0.00021351	0.0128881
hydrogen peroxide catabolic process	GO:0042744	2	27	0.00025753	0.0142499
gene silencing by RNA	GO:0031047	2	31	0.00033423	0.0147954
peroxidase activity	GO:0004601	2	31	0.00033423	0.0147954
zinc ion binding	GO:0008270	5	820	0.00050815	0.0198479
response to cAMP	GO:0051591	2	41	0.00056871	0.0209792
neutrophil degranulation	GO:0043312	4	482	0.00063272	0.0210063
scavenger receptor activity	GO:0005044	2	45	0.00067944	0.0214831
cell leading edge	GO:0031252	2	47	0.0007384	0.0217762
positive regulation of cell adhesion	GO:0045785	2	48	0.00076877	0.0217762
integral component of plasma membrane	GO:0005887	6	1380	0.00078709	0.0217762
heart looping	GO:0001947	2	63	0.00129543	0.0330833
regulation of blood pressure	GO:0008217	2	66	0.00141659	0.0335933
circadian regulation of gene expression	GO:0032922	2	66	0.00141659	0.0335933
apical part of cell	GO:0045177	2	74	0.0017651	0.0390676
defense response	GO:0006952	2	74	0.0017651	0.0390676
Protein digestion and absorption	hsa04974	2	90	0.00257157	0.0425715
Hematopoietic cell lineage	hsa04640	2	97	0.00296953	0.0425715
Pancreatic secretion	hsa04972	2	98	0.0030286	0.0425715
Lysosome	hsa04142	2	123	0.00468204	0.0425715
D-Glutamine and D-glutamate metabolism	hsa00471	1	5	0.00487885	0.0425715
Metabolic pathways	hsa01100	5	1433	0.00577517	0.0425715
Cell adhesion molecules (CAMs)	hsa04514	2	146	0.00649569	0.0425715
Phagosome	hsa04145	2	152	0.00701358	0.0425715
Proteoglycans in cancer	hsa05205	2	203	0.0121317	0.04281
Glycosphingolipid biosynthesis-ganglio series	hsa00604	1	15	0.012959	0.04281
leukotriene metabolic process	GO:0006691	1	17	0.0145674	0.0458426
thyroid hormone generation	GO:0006590	1	17	0.0145674	0.0458426
Other glycan degradation	hsa00511	1	18	0.0153707	0.0466916
Glycosaminoglycan degradation	hsa00531	1	19	0.0161733	0.0466916
3'-5' exonuclease activity	GO:0008408	1	18	0.0153707	0.0466916
regulation of sodium ion transport	GO:0002028	1	18	0.0153707	0.0466916
brain development	GO:0007420	2	231	0.0154614	0.0466916
negative regulation of interleukin-2 production	GO:0032703	1	22	0.0185773	0.0493414
protein disulfide oxidoreductase activity	GO:0015035	1	22	0.0185773	0.0493414
response to light stimulus	GO:0009416	1	22	0.0185773	0.0493414
