# Supplementary material for: Sirenian genomes illuminate the evolution of fully aquatic species within the mammalian superorder afrotheria
Source: Nat Commun. 2024 Jul 2;15:5568. doi: 10.1038/s41467-024-49769-x (PMC11219930; doi:10.1038/s41467-024-49769-x)
Supplement: Supplementary file 6 — Supplementary Dataset 3 [file 41467_2024_49769_MOESM6_ESM.xlsx]

## Sheet: Sheet1
Supplementary Data 3 | Rapidly evolving genes at the ancestral branch of Sirenia
Rapidly evolving genes (REGs) were identified using PAML with branch-site models. P-value denotes a one-sided χ2-test statistic and adjusted P-value its multiple testing correction using the Benjamini-Hochberg method. A P-value or adjusted P-value of 0 indicates a number below 2.22×10-16.
Gene	Name	P-value	Adjusted P-value
ABCB1	ATP binding cassette subfamily B member 1	1.24×10-5	0.00409465
ABCB11	ATP binding cassette subfamily B member 11	0.00017477	0.025174
ABCC2	ATP binding cassette subfamily C member 2	0.00028074	0.0314109
ABCF3	ATP binding cassette subfamily F member 3	3.03×10-5	0.00738499
ABRA	actin binding Rho activating protein	0.00026921	0.0309232
ACACA	acetyl-CoA carboxylase alpha	0.00019939	0.0253547
ACADM	acyl-CoA dehydrogenase medium chain	0.00031883	0.0338175
ACSS3	acyl-CoA synthetase short chain family member 3	2.09×10-12	6.11×10-9
ALB	albumin	6.61×10-5	0.0125859
ANK1	ankyrin 1	0	0
ANKRD6	ankyrin repeat domain 6	6.67×10-5	0.0125859
ANXA2	annexin A2	4.35×10-7	0.00031807
APH1A	aph-1 homolog A, gamma-secretase subunit	0.00059065	0.0493476
ATP11C	ATPase phospholipid transporting 11C	6.21×10-9	8.07×10-6
BAP18	BPTF-associated protein of 18 KDa	0.00019619	0.0253547
BCL2A1	BCL2 related protein A1	0.00019025	0.0253547
C1QTNF2	C1q and TNF related 2	0.00019611	0.0253547
C3ORF49	chromosome 3 open reading frame 49	0.00017234	0.025174
CAP2	cyclase associated actin cytoskeleton regulatory protein 2	0.00026346	0.0308227
CAPN5	calpain 5	2.41×10-5	0.00655688
CARMIL3	capping protein regulator and myosin 1 linker 3	3.94×10-13	1.54×10-9
CCRL2	C-C motif chemokine receptor like 2	0.00010053	0.0170441
CD34	CD34 molecule	0.00037189	0.0368709
CFTR	CF transmembrane conductance regulator	0.00103882	0.0607993
ADGRE5	Adhesion G protein-coupled receptor E5	0.00037017	0.0368709
CLCN1	chloride voltage-gated channel 1	0.00046366	0.0426972
CLTCL1	clathrin heavy chain like 1	2.02×10-5	0.0057639
CMTM7	CKLF like MARVEL transmembrane domain containing 7	2.55×10-5	0.0067801
COL1A2	collagen type I alpha 2 chain	0.00020373	0.0256287
COL5A2	collagen type V alpha 2 chain	0.0004323	0.0411891
COL9A2	collagen type IX alpha 2 chain	0.00059014	0.0493476
CORO6	coronin 6	2.74×10-5	0.00712339
CPA4	carboxypeptidase A4	0.00045017	0.0417981
CPS1	carbamoyl-phosphate synthase 1	1.71×10-7	0.00014289
CYP2F3	cytochrome P450 family 2 subfamily F member 3	3.27×10-5	0.00765115
DAP	death associated protein	9.40×10-5	0.0164135
DHX36	DEAH-box helicase 36	3.68×10-5	0.00812308
DOCK11	dedicator of cytokinesis 11	0.00060018	0.0494474
DOCK2	dedicator of cytokinesis 2	2.04×10-6	0.00099442
DSC1	desmocollin 1	0.00029289	0.0320828
DSE	dermatan sulfate epimerase	6.39×10-5	0.0124594
DSG2	desmoglein 2	1.16×10-5	0.00399142
DSP	desmoplakin	4.81×10-10	8.04×10-7
ELN	elastin	4.72×10-5	0.0100399
ENPEP	glutamyl aminopeptidase	0.00010939	0.0172933
EPB42	erythrocyte membrane protein band 4.2	7.10×10-6	0.00259572
FAM219B	family with sequence similarity 219 member B	0.00012215	0.0188023
FAT4	FAT atypical cadherin 4	0.00053451	0.046057
GLG1	golgi glycoprotein 1	0.00046716	0.0426972
GPR82	G protein-coupled receptor 82	3.57×10-5	0.00812308
GRIN2A	glutamate ionotropic receptor NMDA type subunit 2A	6.96×10-5	0.0129246
HK3	hexokinase 3	0.00026196	0.0308227
HSPA8	heat shock protein family A (Hsp70) member 8	8.15×10-6	0.0028893
ITGA1	integrin subunit alpha 1	0.00035134	0.0357425
ITGA8	integrin subunit alpha 8	0.00044085	0.0412599
JPH4	junctophilin 4	8.36×10-5	0.0150467
KCNE2	potassium voltage-gated channel subfamily E regulatory subunit 2	0.00032086	0.0338175
KCNH1	potassium voltage-gated channel subfamily H member 1	0.00029343	0.0320828
KCNJ10	potassium inwardly rectifying channel subfamily J member 10	0.00025714	0.0306966
KEL	Kell metallo-endopeptidase (Kell blood group)	1.38×10-5	0.00436341
KIAA1109	kinesin family member 21A	0.00011556	0.0180264
KIF21A	keratinocyte proline rich protein	2.94×10-6	0.00127389
KPRP	lipase A, lysosomal acid type	7.52×10-7	0.00046303
LIPA	lipoprotein lipase	1.26×10-5	0.00409465
LPL	LY6/PLAUR domain containing 8	0.00010935	0.0172933
LYPD8	LY6/PLAUR domain containing 8	1.92×10-5	0.00575951
MAG	myelin associated glycoprotein	1.29×10-6	0.00068599
MMP19	matrix metallopeptidase 19	0.00023962	0.0292009
MON2	MON2 homolog, regulator of endosome-to-Golgi trafficking	4.92×10-5	0.0100981
MYBPC1	myosin binding protein C1	2.45×10-7	0.00019108
MYH1	myosin heavy chain 1	3.56×10-6	0.00148744
MYH2	myosin heavy chain 2	0.00032798	0.0340249
MYO5C	myosin VC	0.00016642	0.0246446
MYO6	myosin VI	4.82×10-5	0.0100695
MYOF	myoferlin	5.40×10-5	0.0108922
NBEA	neurobeachin	5.56×10-6	0.00216821
NECTIN4	nectin cell adhesion molecule 4	2.01×10-8	2.14×10-5
NFATC4	nuclear factor of activated T cells 4	0.00036693	0.0368709
NFIL3	nuclear factor interleukin-3	0.0152153	0.745216
NLRX1	NLR family member X1	0.00043657	0.0411891
NT5C2	5'-nucleotidase, cytosolic II	0.00018796	0.0253547
PAQR9	progestin and adipoQ receptor family member 9	1.23×10-6	0.00068523
PCDHGA2	protocadherin gamma subfamily A, 2	0.00018451	0.0253547
PCOLCE2	procollagen C-endopeptidase enhancer 2	8.87×10-9	1.04×10-5
PER2	period circadian regulator 2	0.0041075	0.0960791
PGK2	phosphoglycerate kinase 2	2.35×10-8	2.29×10-5
PKP3	plakophilin 3	0.00010937	0.0172933
PODXL	podocalyxin like	0.00029849	0.0323341
POLB	DNA polymerase beta	0.00048484	0.0436678
PPP4R3B	protein phosphatase 4 regulatory subunit 3B	5.50×10-6	0.00216821
PTGIR	prostaglandin I2 receptor	0.00030919	0.0331851
PTPRJ	protein tyrosine phosphatase receptor type J	5.04×10-7	0.00034684
PXYLP1	2-phosphoxylose phosphatase 1	0.00010423	0.0172933
PYGM	glycogen phosphorylase, muscle associated	0.00059475	0.0493476
RAG1	recombination activating 1	1.03×10-6	0.0006025
RARA	retinoic acid receptor alpha	2.38×10-9	3.48×10-6
RNASE10	ribonuclease A family member 10 (inactive)	0.00019066	0.0253547
RTN1	reticulon 1	0.00053189	0.046057
RYR3	ryanodine receptor 3	0.00017645	0.025174
SCD	stearoyl-CoA desaturase	0.00028192	0.0314109
SCN5A	sodium voltage-gated channel alpha subunit 5	2.40×10-6	0.00107991
SEMA4A	semaphorin 4A	2.99×10-5	0.00738499
SERPINE2	serpin family E member 2	5.51×10-5	0.0109257
SH3RF1	SH3 domain containing ring finger 1	0.00053211	0.046057
SHISA4	shisa family member 4	0.0001559	0.0233836
SLC13A1	solute carrier family 13 member 1	0.00026961	0.0309232
SLC22A7	solute carrier family 22 member 7	2.93×10-5	0.00738499
SLC26A2	solute carrier family 26 member 2	0.00022539	0.0277561
SLC31A1	solute carrier family 31 member 1	0.00033155	0.0340249
SLC4A1	solute carrier family 4 member 1 (Diego blood group)	1.98×10-5	0.0057639
SLC4A9	solute carrier family 4 member 9	0.00043517	0.0411891
SLC5A1	solute carrier family 5 member 1	0.00019849	0.0253547
SLC5A4	solute carrier family 5 member 4	4.91×10-10	3.76×10-7
SLC6A3	solute carrier family 6 member 3	0	0
SPNS1	sphingolipid transporter 1 (putative)	0.00021476	0.0267288
SPTB	spectrin beta, erythrocytic	4.25×10-11	8.29×10-8
SRR	serine racemase	0.00027804	0.0314109
SYPL1	synaptophysin like 1	0.00053541	0.046057
TAOK3	TAO kinase 3	0.00025582	0.0306966
TFAP4	transcription factor AP-4	1.42×10-5	0.00437173
TGFBR3	transforming growth factor beta receptor 3	2.38×10-5	0.00655688
TGM1	transglutaminase 1	0.00042648	0.0411891
TLR7	toll like receptor 7	0.00049014	0.0437721
TNNC2	troponin C2, fast skeletal type	9.65×10-5	0.0166023
TNS3	tensin 3	0.00033066	0.0340249
TRANK1	tetratricopeptide repeat and ankyrin repeat containing 1	9.90×10-8	8.91×10-5
TRPM6	transient receptor potential cation channel subfamily M member 6	1.66×10-6	0.00084436
TSPAN33	tetraspanin 33	0.0003762	0.0369849
TSPAN9	tetraspanin 9	0.00019881	0.0253547
TUBB2B	tubulin beta 2B class IIb	5.61×10-12	1.31×10-8
UNC13C	unc-13 homolog C	0.00018075	0.0253547
VPS13C	vacuolar protein sorting 13 homolog C	2.33×10-6	0.00107991
XPNPEP2	X-prolyl aminopeptidase 2	9.01×10-5	0.0159709
YIPF4	Yip1 domain family member 4	3.68×10-5	0.00812308
ZFHX2	zinc finger homeobox 2	6.90×10-6	0.00259572
ZYX	zyxin	0.00048524	0.0436678
