# Supplementary material for: Sirenian genomes illuminate the evolution of fully aquatic species within the mammalian superorder afrotheria
Source: Nat Commun. 2024 Jul 2;15:5568. doi: 10.1038/s41467-024-49769-x (PMC11219930; doi:10.1038/s41467-024-49769-x)
Supplement: Supplementary file 7 — Supplementary Dataset 4 [file 41467_2024_49769_MOESM7_ESM.xlsx]

## Sheet: Sheet1
Supplementary Data 4 | KOBAS functional term enrichment of rapidly evolving genes at the ancestral branch of Sirenia
P-value denotes a hypergeometric test (i.e., one-sided Fisher's exact test); Corrected P-value, multiple testing correction using the Benjamini-Hochberg method; the prefix ‘hsa’, KEGG (Kyoto Encyclopedia of Genes and Genomes) Pathways; the prefix ‘GO’, gene ontology terms.
Term	ID	Input	Background	P-Value	Corrected
		number	number		P-Value
plasma membrane	GO:0005886	68	4619	2.21e-28	4.17e-25
protein binding	GO:0005515	93	11779	3.56e-21	3.35e-18
extracellular exosome	GO:0070062	38	2085	8.35e-18	5.24e-15
integral component of plasma membrane	GO:0005887	28	1380	2.92e-14	1.38e-11
cell surface	GO:0009986	19	598	3.54e-13	1.33e-10
ATP binding	GO:0005524	22	1463	5.66e-09	1.52e-06
apical plasma membrane	GO:0016324	11	354	5.14e-08	1.08e-05
integral component of membrane	GO:0016021	33	3643	1.41e-07	2.65e-05
Bile secretion	hsa04976	6	72	2.79e-07	4.04e-05
apical part of cell	GO:0045177	6	74	3.24e-07	4.36e-05
calmodulin binding	GO:0005516	8	200	5.9e-07	7.4e-05
actin filament binding	GO:0051015	8	208	7.84e-07	8.91e-05
ATPase-coupled xenobiotic transmembrane transporter activity	GO:0008559	3	6	3.12e-06	0.0002794
perinuclear region of cytoplasm	GO:0048471	12	697	5.59e-06	0.00043819
identical protein binding	GO:0042802	17	1456	1.03e-05	0.00069067
endoplasmic reticulum	GO:0005783	14	1018	1.13e-05	0.00071296
basolateral plasma membrane	GO:0016323	7	216	1.16e-05	0.00071296
regulation of heart rate by cardiac conduction	GO:0086091	4	39	1.39e-05	0.00079034
focal adhesion	GO:0005925	9	418	1.59e-05	0.00087079
bicarbonate transport	GO:0015701	4	41	1.66e-05	0.00087079
ATPase activity	GO:0016887	7	229	1.67e-05	0.00087079
cornified envelope	GO:0001533	4	44	2.16e-05	0.00106811
ABC transporters	hsa02010	4	45	2.34e-05	0.00110201
ATPase-coupled transmembrane transporter activity	GO:0042626	4	45	2.34e-05	0.00110201
actin cytoskeleton	GO:0015629	7	245	2.54e-05	0.00111136
intercalated disc	GO:0014704	4	46	2.54e-05	0.00111136
sarcolemma	GO:0042383	5	97	2.61e-05	0.00111668
Arrhythmogenic right ventricular cardiomyopathy	hsa05412	4	77	0.00016918	0.00419393
ECM-receptor interaction	hsa04512	4	86	0.00025381	0.00565925
Protein digestion and absorption	hsa04974	4	90	0.00029977	0.00626353
Focal adhesion	hsa04510	5	199	0.00066768	0.0103849
Mineral absorption	hsa04978	3	53	0.00091611	0.0127712
Fatty acid metabolism	hsa01212	3	57	0.00111985	0.0146358
fatty acid metabolic process	GO:0006631	3	64	0.00154096	0.0177919
Acute myeloid leukemia	hsa05221	3	66	0.0016771	0.0189
Cell adhesion molecules	hsa04514	4	146	0.00172218	0.0192925
Gastric acid secretion	hsa04971	3	75	0.00238196	0.0239725
Synaptic vesicle cycle	hsa04721	3	78	0.00265182	0.0255935
immune response	GO:0006955	6	427	0.00362803	0.0320561
Circadian entrainment	hsa04713	3	97	0.00479747	0.0389174
