# Supplementary material for: Sirenian genomes illuminate the evolution of fully aquatic species within the mammalian superorder afrotheria
Source: Nat Commun. 2024 Jul 2;15:5568. doi: 10.1038/s41467-024-49769-x (PMC11219930; doi:10.1038/s41467-024-49769-x)
Supplement: Supplementary file 8 — Supplementary Dataset 5 [file 41467_2024_49769_MOESM8_ESM.xlsx]

## Sheet: Sheet1
Supplementary Data 5 | Sirenian-specific amino acid substitutions in thyroid hormone pathway and circadian clock genes
Potential functional effects of substitutions were predicted using PolyPhen-2 and SIFT. SIFT denotes, Sorting Intolerant From Tolerant; PolyPhen-2, Polymorphism Phenotyping-2 (results only available for human orthologs).
Gene	Name	Sirenian site	Human site	Foreground residue	Backround residue	Radical change(s)	PolyPhen-2	PolyPhen-2-score	SIFT	SIFT score	UniProt Feature site description
CFTR	CF transmembrane conductance regulator	276	276	R	C	charge	Probably	0.999	Damaging	0.01	ABC transmembrane type-1 1
							damaging
		297	297	W	R	charge	Probably	0.999	Damaging	0.01	ABC transmembrane type-1 1
							damaging
		332	332	T	I	polarity	Benign	0.029	Tolerated	0.42	ABC transmembrane type-1 1
		393	393	L	V	not_radical	Benign	0	Tolerated	0.59
		730	730	K	E	charge	Benign	0.29	Tolerated	0.09
		781	779	L	Q	polarity	Benign	0.24	Tolerated	0.2
		974	971	E	G	charge	Benign	0.005	Tolerated	0.91	ABC transmembrane type-1 2
		1042	1039	R	Q	charge	Probably	0.999	Damaging	0.03	ABC transmembrane type-1 2
							damaging
		1282	1277	L	I	not_radical	Benign	0	Tolerated	0.1	ABC transporter 2
DUOX2	Dual oxidase 2	7	7	V	E	charge	Benign	0.392	Damaging	0.02
		29	29	Q	L	polarity	Benign	0.004	Damaging	0.02
		404	404	T	N	polarity&volume	Benign	0.002	Tolerated	0.3	Peroxidase-like; mediates peroxidase activity
		451	451	G	D	charge	Benign	0	Tolerated	0.28	Peroxidase-like; mediates peroxidase activity
		469	469	T	E	charge	Benign	0.035	Damaging	0	Peroxidase-like; mediates peroxidase activity
		698	698	A	S	polarity	Benign	0.329	Damaging	0
		915	915	E	D	not_radical	Benign	0.012	Tolerated	0.62	EF-hand 3
		936	936	C	R	charge	Probably	0.999	Damaging	0.01	EF-hand 3
							damaging
		964	962	R	C	charge	Benign	0	Tolerated	0.41
		965	963	Q	R	charge	Possibly	0.659	Tolerated	0.46
							damaging
		1008	1006	R	P	charge	Benign	0.001	Tolerated	0.46	Interaction with TXNDC11
		1052	1050	L	A	polarity&volume	Benign	0.002	Tolerated	0.09	Interaction with TXNDC11
		1478	1476	H	L	charge	Probably	0.965	Tolerated	0.32
							damaging
DUOXA2	Dual oxidase maturation factor 2	146	146	R	L	charge	Probably	0.999	Damaging	0
							damaging
		279	279	L	R	charge	Probably	1	Tolerated	0.11
							damaging
KCNE2	Potassium voltage-gated channel subfamily E regulatory subunit 2 (LQT6)	28	28	M	R	charge	Probably	0.497	Damaging	0.01	Slow voltage-gated potassium channel
							damaging
		75	75	R	K	not_radical	Probably	0.992	Damaging	0.05	Slow voltage-gated potassium channel
							damaging
KCNQ1	Potassium voltage-gated channel subfamily Q member 1	388	325	G	D	charge	Probably	1	Tolerated	1	Ion_trans
							damaging
		429	366	S	N	polarity&volume	Benign	0.029	Tolerated	0.1
		660	583	F	T	polarity	Benign	0.266	Damaging	0
LPO	Lactoperoxidase	42	42	T	K	charge	Probably	0.998	Tolerated	0.13
							damaging
		68	68	G	R	charge	Benign	0.305	Tolerated	0.39
		112	112	V	L	not_radical	Benign	0.025	Tolerated	0.53
		118	118	C	S	polarity&volume	Probably	0.992	Damaging	0.03
							damaging
		634	632	V	L	not_radical	Benign	0.143	Tolerated	0.15	An_peroxidase
SLC5A4	Solute carrier family 5 member 4	413	412	R	K	not_radical	Benign	0.022	Tolerated	0.99	SSF
SLC5A5	Solute carrier family 5 member 5 (NIS)	140	142	L	M	not_radical	Benign	0	Tolerated	0.12	SSF
		201	203	G	W	polarity	Benign	0	Tolerated	0.33	SSF
		319	321	A	P	not_radical	Benign	0.387	Tolerated	0.12	SSF
		443	445	A	V	polarity&volume	Benign	0.015	Tolerated	1	SSF
		536	539	S	T	not_radical	Probably	0.997	Tolerated	0.1
							damaging
SLC5A6	Solute carrier family 5 member 6	28	26	S	I	polarity	Benign	0.004	Tolerated	0.08
		430	428	F	I	polarity&volume	Benign	0.003	Tolerated	0.21	SSF
		522	520	L	Q	polarity	Benign	0	Damaging	0.04
SLC5A8	Solute carrier family 5 member 8	51	51	G	R	charge	Benign	0	Tolerated	0.07	SSF
		93	93	T	F	polarity	Benign	0	Tolerated	0.52	SSF
		171	171	A	V	polarity&volume	Benign	0.01	Tolerated	0.15	SSF
		432	432	T	I	polarity	Possibly	0.89	Damaging	0.02	SSF
							damaging
TPO	Thyroid peroxidase	106	105	I	V	not_radical	Possibly	0.483	Tolerated	0.08	EPO_TPO
							damaging
		279	278	N	A	polarity	Possibly	0.65	Tolerated	0.12
							damaging
		609	607	V	A	polarity&volume	Possibly	0.488	Tolerated	0.09
							damaging
TSHR	Thyroid stimulating hormone receptor	18	18	V	D	charge	Benign	0	Damaging	0.04
		270	270	V	L	not_radical	Benign	0.015	Tolerated	1
		300	300	I	M	not_radical	Benign	0.007	Tolerated	0.36
		310	310	G	R	charge	Possibly	0.734	Tolerated	0.41
							damaging
		536	536	K	R	not_radical	Benign	0.259	Tolerated	0.37	7tm_1
		736	736	H	E	charge	Benign	0	Damaging	0.01
		746	746	N	H	charge	Benign	0.201	Tolerated	0.05
CLOCK	Clock circadian regulator	218	208	A	S	polarity	Benign	0	Tolerated	0.15
CRY1	Cryptochrome circadian regulator 1	167	167	E	V	charge	Benign	0.045	Damaging	0.03
		462	461	S	L	polarity	Possibly	0.495	Damaging	0.03	FAD_binding_7
							damaging
CRY2	Cryptochrome circadian regulator 2	527	526	A	V	polarity&volume	Benign	0.109	Damaging	0
DBP	D-box binding PAR bZIP transcription factor	59	59	A	P	not_radical	Benign	0.001	Tolerated	0.21
		114	114	L	V	not_radical	Possibly	0.62	Tolerated	1
							damaging
		173	173	V	A	polarity&volume	Possibly	0.844	Tolerated	0.06
							damaging
NALCN	Sodium leak channel, non-selective	393	393	V	M	not_radical	Benign	0.179	Tolerated	0.3	Ion_trans
		852	852	L	V	not_radical	Benign	0	Tolerated	0.2
NFIL3	Nuclear factor, interleukin 3 regulated	405	404	I	S	polarity	Benign	0.04	Damaging	0.05	Vert_IL3-reg_TF
PER1	Period circadian regulator 1	179	179	E	Q	charge	Possibly	0.865	Tolerated	1
							damaging
		512	512	G	V	polarity	Possibly	0.612	Damaging	0
							damaging
		584	584	Q	K	charge	Probably	0.993	Damaging	0.03
							damaging
		634	634	V	I	not_radical	Probably	0.734	Tolerated	0.46	Required for phosphorylation by CSNK1E
							damaging
		954	948	L	P	polarity&volume	Probably	0.997	Damaging	0.04
							damaging
PER2	Period circadian regulator 2	113	112	R	I	charge	Probably	0.998	Damaging	0	Nuclear export signal 1
							damaging
		182	181	K	V	charge	Possibly	0.8	Damaging	0	PAS 1
							damaging
		269	267	G	E	charge	Probably	0.997	Tolerated	0.21
							damaging
		457	455	S	L	polarity	Possibly	0.946	Tolerated	0.22
							damaging
		469	467	C	H	charge	Probably	1	Damaging	0	Nuclear export signal 2
							damaging
		478	476	Y	H	charge	Probably	0.989	Tolerated	0.3
							damaging
		581	572	V	A	polarity&volume	Possibly	0.594	Tolerated	0.32	CSNK1E binding domain
							damaging
		658	648	T	G	not_radical	Benign	0.034	Damaging	0.03
		766	755	S	Q	polarity&volume	Possibly	0.679	Tolerated	0.76
							damaging
		770	759	P	H	charge	Benign	0.312	Tolerated	0.13
		827	815	Q	G	polarity&volume	Possibly	0.822	Damaging	0.03
							damaging
		862	850	G	V	polarity	Probably	0.998	Damaging	0.01
							damaging
		963	935	I	A	polarity&volume	Possibly	0.647	Damaging	0.04	Polar residues
							damaging
		1014	970	I	L	not_radical	Probably	0.999	Tolerated	0.07
							damaging
		1071	1025	R	P	charge	Possibly	0.766	Damaging	0
							damaging
		1161	1107	T	M	polarity	Benign	0.159	Tolerated	0.15
		1164	1110	H	G	charge	Possibly	0.901	Damaging	0.03
							damaging
		1182	1128	V	L	not_radical	Probably	0.999	Tolerated	0.13
							damaging
		1197	1143	T	L	polarity	Probably	0.976	Damaging	0.01
							damaging
		1264	1220	P	C	polarity	Possibly	0.952	Tolerated	0.16	CRY binding domain
							damaging
PER3	Period circadian regulator 3	252	220	Y	C	polarity&volume	Probably	1	Damaging	0.04
							damaging
		308	276	M	I	not_radical	Probably	1	Damaging	0.01	PAS 2
							damaging
		567	529	D	N	charge	Probably	0.999	Damaging	0.03
							damaging
		593	554	T	L	polarity	Benign	0.022	Tolerated	0.09
		672	627	T	A	polarity	Probably	0.958	Damaging	0.02	Region：CSNK1E binding domain
							damaging
		725	680	V	A	polarity&volume	Possibly	0.92	Damaging	0.02	Region：CSNK1E binding domain
							damaging
		829	780	S	A	polarity	Benign	0.09	Tolerated	0.65
		983	931	I	S	polarity	Possibly	0.952	Tolerated	0.09
							damaging
		1079	954	T	A	polarity	Probably	1	Damaging	0.03
							damaging
		1104	978	M	Q	polarity	Possibly	0.949	Tolerated	0.39
							damaging
		1118	992	D	A	charge	Probably	0.986	Damaging	0.02
							damaging
		1185	1059	F	V	polarity&volume	Benign	0.278	Tolerated	0.06
		1218	1092	K	S	charge	Benign	0.325	Damaging	0.01
SIK2	Salt inducible kinase 2	522	522	L	V	not_radical	Benign	0.005	Damaging	0.02
		543	543	H	Q	charge	Benign	0.009	Damaging	0
		900	897	R	P	charge	Possibly	0.454	Damaging	0
							damaging
SIK3	Salt inducible kinase 3	498	408	Q	P	polarity	Probably	0.971	Damaging	0
							damaging
		953	863	N	S	polarity&volume	Benign	0.004	Damaging	0
TIMELESS	Timeless circadian regulator	35	35	I	V	not_radical	Benign	0.079	Tolerated	0.1	Required for homodimerization and for interaction with CRY1 and CHEK1
		58	58	T	A	polarity	Possibly	0.931	Tolerated	0.13	Required for homodimerization and for interaction with CRY1 and CHEK1
							damaging
		232	232	A	E	charge	Probably	1	Tolerated	0.07	Required for homodimerization and for interaction with CRY1 and CHEK1
							damaging
		258	258	H	Q	charge	Probably	1	Damaging	0.01	Required for homodimerization and for interaction with CRY1 and CHEK1
							damaging
		331	331	E	Q	charge	Benign	0.011	Tolerated	0.34
		450	450	L	V	not_radical	Benign	0.025	Tolerated	0.06
		565	564	T	A	polarity	Benign	0.265	Damaging	0
		889	885	D	H	charge	Benign	0.014	Tolerated	0.09
		975	971	I	L	not_radical	Benign	0.418	Tolerated	0.36
		977	972	K	E	charge	Benign	0.081	Damaging	0
		1099	1090	Y	Q	polarity&volume	Benign	0.387	Damaging	0	Interaction with PARP1
		1113	1102	R	E	charge	Benign	0.005	Damaging	0
