# Supplementary material for: Sirenian genomes illuminate the evolution of fully aquatic species within the mammalian superorder afrotheria
Source: Nat Commun. 2024 Jul 2;15:5568. doi: 10.1038/s41467-024-49769-x (PMC11219930; doi:10.1038/s41467-024-49769-x)
Supplement: Supplementary file 9 — Supplementary Dataset 6 [file 41467_2024_49769_MOESM9_ESM.xlsx]

## Sheet: Sheet1
Supplementary Data 6 | Gene families expanded and contracted in sirenian genomes
Cdid, Choloepus didactylus; Oafe, Orycteropus afer; Eedw, Elephantulus edwardii; Pcap, Procavia capensis; Casi, Chrysochloris asiatica; Emax, Elephas maximus; Etel, Echinops telfairi; Ddug, Dugong dugon; Tman, Trichechus manatus. Nodes correspond to the NEXUS tree ((((Emax<0>,Pcap<2>)<1>,(Tman<4>,Ddug<6>)<5>)<3>,((Eedw<8>,(Etel<10>,Casi<12>)<11>)<9>,Oafe<14>)<13>)<7>,Cdid<16>)<15>.
Family ID	<11>	Cdid<16>	<3>	Oafe<14>	Eedw<8>	<1>	Pcap<2>	<7>	<13>	Casi<12>	Emax<0>	Etel<10>	<9>	<5>	Ddug<6>	Tman<4>	Gene family Description
OG0000004	18	14	15	28	9	15	5	16	17	47	46	11	17	2	2	2	olfactory receptor
OG0000006	16	28	17	1	15	17	13	17	16	19	35	17	16	13	5	16	olfactory receptor 4F4-like
OG0000009	8	16	16	25	7	16	27	15	14	6	26	4	11	8	7	8	vomeronasal type-1 receptor 2-like
OG0000018	12	25	9	23	9	9	3	12	12	15	9	9	12	5	3	5	olfactory receptor
OG0000023	7	15	10	13	7	10	10	10	9	5	27	6	8	6	1	6	olfactory receptor
OG0000024	10	24	9	7	6	9	7	9	9	10	9	17	9	6	7	1	olfactory receptor
OG0000028	8	11	8	6	4	8	5	8	8	8	32	9	8	5	1	6	olfactory receptor
OG0000029	10	17	8	14	2	8	0	9	9	23	15	8	9	2	1	2	olfactory receptor
OG0000030	10	14	10	10	11	10	11	10	10	5	14	12	10	4	4	0	olfactory receptor
OG0000034	10	12	6	21	9	6	3	9	10	18	7	8	10	1	0	1	olfactory receptor
OG0000038	2	6	7	5	5	8	10	6	5	1	40	1	5	4	2	4	olfactory receptor
OG0000042	2	12	10	3	2	10	22	9	4	1	20	2	3	5	4	5	UDP-glucuronosyltransferase 2B31
OG0000043	10	9	6	4	11	6	4	7	8	21	6	9	9	3	2	3	keratin, type I
OG0000045	9	16	7	5	10	7	6	9	9	9	7	11	9	3	3	2	olfactory receptor
OG0000046	3	8	9	7	10	9	18	8	7	1	14	1	7	6	4	6	60S ribosomal protein L9-like
OG0000051	7	15	7	6	8	7	2	7	7	9	13	5	7	4	4	3	olfactory receptor
OG0000058	3	5	8	7	6	8	16	7	6	1	16	2	6	5	5	5	HLA class II histocompatibility antigen
OG0000059	6	6	6	14	4	6	20	6	6	6	5	6	6	1	1	1	saoe class I histocompatibility antigen
OG0000067	6	17	7	6	4	7	7	7	6	3	14	7	6	4	4	0	olfactory receptor
OG0000071	7	12	7	6	5	7	12	7	7	4	9	9	7	1	1	1	olfactory receptor
OG0000077	7	10	7	8	4	7	9	7	7	7	4	10	7	3	2	3	glyceraldehyde-3-phosphate dehydrogenase-like
OG0000082	6	19	6	6	3	6	0	6	6	6	14	7	6	1	0	1	olfactory receptor
OG0000084	4	4	4	12	3	4	0	4	4	7	25	0	4	2	2	2	melanoma-associated antigen B4-like
OG0000090	9	0	4	13	0	4	1	4	6	18	10	9	6	2	0	2	olfactory receptor
OG0000091	6	14	6	2	6	6	7	6	6	5	3	9	6	3	3	3	60S ribosomal protein L17-like
OG0000094	4	7	5	16	7	5	5	5	5	3	6	3	5	2	2	2	olfactory receptor
OG0000097	6	12	6	2	6	6	6	6	6	8	4	6	6	3	3	3	olfactory receptor
OG0000120	6	5	5	5	9	5	2	5	6	6	8	9	6	1	1	1	taste receptor type 2 member 3-like
OG0000123	4	0	3	0	3	3	2	3	3	7	29	5	3	0	0	0	olfactory receptor
OG0000137	4	3	4	16	1	4	2	4	4	12	5	2	4	2	1	2	olfactory receptor
OG0000144	5	4	5	2	7	5	3	5	5	4	11	10	5	1	1	1	olfactory receptor
OG0000150	3	8	5	1	3	5	5	5	3	2	17	4	3	1	1	1	olfactory receptor
OG0000157	4	9	4	11	2	4	1	4	4	5	7	1	4	2	2	2	olfactory receptor
OG0000158	3	3	3	1	5	3	2	3	3	5	20	2	3	1	1	1	olfactory receptor
OG0000166	4	9	4	1	3	4	1	4	4	4	9	10	4	1	1	1	olfactory receptor
OG0000176	4	5	4	1	1	4	6	4	4	8	11	4	4	2	0	2	olfactory receptor
OG0000197	4	9	4	7	4	4	1	4	4	4	6	3	4	2	0	2	olfactory receptor
OG0000199	3	15	3	3	3	3	2	3	3	4	6	3	3	0	0	0	olfactory receptor
OG0000207	4	3	4	3	5	4	7	4	4	3	5	6	4	2	1	2	antigen-presenting glycoprotein CD1d
OG0000210	4	9	4	3	7	4	3	4	4	3	4	3	4	2	1	2	olfactory receptor
OG0000211	5	6	4	2	4	4	2	4	4	6	5	6	4	2	2	2	olfactory receptor
OG0000215	4	3	3	3	6	3	4	3	4	3	1	12	4	1	1	1	60S ribosomal protein L29-like
OG0000224	4	9	4	2	5	4	3	4	4	1	5	5	4	2	2	2	60S ribosomal protein L29-like
OG0000243	4	5	4	5	5	4	2	4	4	1	4	7	4	2	2	2	60S ribosomal protein L29-like
OG0000266	2	8	4	1	6	4	4	4	3	1	7	1	3	2	2	2	putative LRRC37B-like protein 1-like
OG0000274	4	9	4	4	1	4	3	4	4	2	5	5	4	2	0	2	glycine cleavage system H protein, mitochondrial-like
OG0000308	3	3	3	4	9	3	5	3	3	1	3	3	3	1	0	1	cytochrome P450 2J2-like
OG0000345	1	2	4	1	4	4	7	3	2	1	10	0	2	2	1	2	olfactory receptor
OG0000347	7	1	2	0	4	2	0	2	2	12	3	8	4	0	0	0	olfactory receptor
OG0000348	2	8	3	2	3	3	2	3	3	1	8	2	3	1	1	1	olfactory receptor
OG0000437	2	5	3	2	1	3	3	3	2	1	9	3	2	1	1	1	olfactory receptor
OG0000506	2	3	3	3	1	3	6	3	3	2	6	1	2	1	1	1	olfactory receptor
OG0000523	3	2	3	4	3	3	2	3	3	5	6	2	3	0	0	0	olfactory receptor
OG0000554	3	7	2	2	5	2	2	3	3	4	2	1	3	0	0	0	late cornified envelope protein 3E （LCE gene family）
OG0000576	2	9	3	3	1	3	3	3	3	2	3	1	2	1	1	0	olfactory receptor
OG0000610	2	4	3	0	3	3	3	3	2	2	8	2	2	0	0	0	olfactory receptor
OG0000883	2	3	2	0	4	2	2	2	2	2	7	1	2	0	0	0	olfactory receptor
OG0000904	0	1	3	1	0	3	9	2	1	0	7	0	0	1	0	1	LOC119515707
OG0001087	1	4	3	1	2	3	4	3	2	0	5	1	2	1	0	1	olfactory receptor
OG0001240	1	5	2	1	2	2	2	2	2	1	5	1	2	0	0	0	olfactory receptor
OG0001547	1	4	2	2	4	2	3	2	2	0	1	1	2	0	0	0	C2orf78-like
OG0005176	0	2	2	2	0	2	3	2	2	0	3	0	0	0	0	0	vomeronasal type-1 receptor 90-like
OG0000001	23	2	28	7	3	28	26	20	19	21	39	50	19	52	48	75	zinc finger protein 420-like
OG0000032	3	5	8	16	4	8	10	7	7	1	6	3	5	15	14	21	ferritin, mitochondrial
OG0000049	4	25	6	3	5	6	3	6	5	1	5	4	5	10	10	11	elongation factor 1-alpha 2
OG0000060	6	15	6	1	8	6	5	6	6	8	2	3	6	9	12	9	histone H3.2-like
OG0000063	4	1	6	15	1	6	4	5	5	4	8	2	4	11	10	17	elongation factor 1-alpha 1, partial
OG0000110	1	0	3	0	1	3	1	1	1	3	13	0	1	7	5	25	putative serine protease K12H4.7-like
OG0000290	1	0	3	4	0	3	1	2	2	0	4	1	1	8	8	13
OG0000296	2	1	3	2	1	3	4	2	2	3	2	1	2	7	7	9	leukemia inhibitory factor-like
OG0000457	2	1	2	4	1	2	2	2	2	1	2	3	2	4	4	7	UPF0711 protein C18orf21 homolog
OG0000520	2	1	2	2	2	2	2	2	2	1	3	4	2	4	5	4	protein FAM47E
OG0000620	1	2	2	1	2	2	2	2	2	1	1	1	2	4	3	9	histo-blood group ABO system transferase-like
OG0000765	1	0	2	4	1	2	2	2	2	1	3	1	1	4	4	4	probable palmitoyltransferase ZDHHC11-like
OG0001367	1	1	1	1	2	1	1	1	1	1	1	1	1	3	3	5	MKI67 FHA domain-interacting nucleolar phosphoprotein
OG0001770	0	0	1	4	0	1	1	1	1	0	2	0	0	3	4	3
