# Supplementary material for: Sirenian genomes illuminate the evolution of fully aquatic species within the mammalian superorder afrotheria
Source: Nat Commun. 2024 Jul 2;15:5568. doi: 10.1038/s41467-024-49769-x (PMC11219930; doi:10.1038/s41467-024-49769-x)
Supplement: Supplementary file 10 — Supplementary Dataset 7 [file 41467_2024_49769_MOESM10_ESM.xlsx]

## Sheet: Sheet1
Supplementary Data 7 | KOBAS functional term enrichment of expanded or contracted sirenian gene families
P-value denotes a hypergeometric test (i.e., one-sided Fisher's exact test); Corrected P-value, multiple testing correction using the Benjamini-Hochberg method; the prefix ‘hsa’, KEGG (Kyoto Encyclopedia of Genes and Genomes) Pathways; the prefix ‘GO’, gene ontology terms.
Term	Database	ID	P-value	Corrected P-value
Detection of chemical stimulus involved in sensory Perception of smell	Gene Ontology	GO:0050911	6.80×10-15	7.66×10-13
Olfactory receptor activity	Gene Ontology	GO:0004984	6.80×10-15	7.66×10-13
G protein-coupled receptor activity	Gene Ontology	GO:0004930	1.46×10-13	8.21×10-12
Odorant binding	Gene Ontology	GO:0005549	9.38×10-12	3.52×10-10
G protein-coupled receptor signaling pathway	Gene Ontology	GO:0007186	2.82×10-11	9.07×10-10
Cytosolic large ribosomal subunit	Gene Ontology	GO:0022625	3.68×10-9	1.04×10-7
SRP-dependent cotranslational protein targeting to membrane	Gene Ontology	GO:0006614	3.15×10-8	7.87×10-7
Viral transcription	Gene Ontology	GO:0019083	8.38×10-8	1.89×10-6
Nuclear-transcribed mRNA catabolic process, Nonsense-mediated decay	Gene Ontology	GO:0000184	1.18×10-7	2.21×10-6
Translation elongation factor activity	Gene Ontology	GO:0003746	1.67×10-6	2.21×10-5
Cornification	Gene Ontology	GO:0070268	4.76×10-6	5.36×10-5
Antigen processing and presentation, endogenous Lipid antigen via MHC class Ib	Gene Ontology	GO:0048006	1.91×10-5	0.00015897
Endogenous lipid antigen binding	Gene Ontology	GO:0030883	1.91×10-5	0.00015897
Exogenous lipid antigen binding	Gene Ontology	GO:0030884	1.91×10-5	0.00015897
Keratinization	Gene Ontology	GO:0031424	2.73×10-5	0.00020448
Ferroxidase activity	Gene Ontology	GO:0004322	4.98×10-5	0.00033982
Sensory perception of smell	Gene Ontology	GO:0007608	0.00017698	0.00107621
Positive regulation of T cell mediated cytotoxicity	Gene Ontology	GO:0001916	0.00029183	0.00172793
Immune response	Gene Ontology	GO:0006955	0.00078533	0.00392667
Antimicrobial humoral immune response mediated by antimicrobial peptide	Gene Ontology	GO:0061844	0.00176877	0.00829112
Olfactory transduction	KEGG	hsa04740	1.19×10-14	8.89×10-13
Ribosome	KEGG	hsa03010	4.45×10-7	6.68×10-6
Estrogen signaling pathway	KEGG	hsa04915	1.10×10-5	0.00011229
Legionellosis	KEGG	hsa05134	2.48×10-5	0.00019722
Ferroptosis	KEGG	hsa04216	0.00076561	0.00391504
Hematopoietic cell lineage	KEGG	hsa04640	0.00416644	0.0180279
Carbon metabolism	KEGG	hsa01200	0.0059574	0.023936
RNA transport	KEGG	hsa03013	0.011424	0.0341894
Tight junction	KEGG	hsa04530	0.0120838	0.0353097
