# Supplementary material for: Sirenian genomes illuminate the evolution of fully aquatic species within the mammalian superorder afrotheria
Source: Nat Commun. 2024 Jul 2;15:5568. doi: 10.1038/s41467-024-49769-x (PMC11219930; doi:10.1038/s41467-024-49769-x)
Supplement: Supplementary file 11 — Supplementary Dataset 8 [file 41467_2024_49769_MOESM11_ESM.xlsx]

## Sheet: Sheet1
Supplementary Data 8 | Genes with inactivating mutations in sirenians
Please note that stop codon of KCNK18 residue 462 in West Indian manatee and Steller’s sea cow, but not dugong, presumably arose independently because the site is preceded by internal deletions in Dugongidae (Steller’s sea cow and dugong) but not in the West Indian manatee.
Gene	Name	Species	Database	Sirenian residue (AA)	Human residue (AA)	Feature	NCBI SRA ID or dugong RNA-seq read
CHIA5	Chitinase 5	Trichechus manatus	NCBI	49	49	2bp deletion	gnl|SRA|SRR8616893.222332505.1:34-144 222332505
							gnl|SRA|SRR8616893.29600636.1:27-137 29600636
							gnl|SRA|SRR8616893.14054244.1:27-137 14054244
				116	116	Premature stop codon	SRA:SRR331138.54636371.1
							SRA:SRR331138.18846010.3
							SRA:SRR331138.48555459.3
				139	139	Premature stop codon	gnl|SRA|SRR8616893.210438724.2:46-142 210438724
							gnl|SRA|SRR8616893.176672544.2:16-112 176672544
							gnl|SRA|SRR8616893.159794561.1:2-98 159794561
				192	192	1bp deletion	gnl|SRA|SRR8616893.129252417.1:60-135 129252417
							gnl|SRA|SRR8616893.124944060.1:37-111 124944060
							gnl|SRA|SRR8616893.49347084.2:28-102 49347084
				333	333	Premature stop codon	gnl|SRA|SRR8616893.157292849.2:30-122 157292849
							gnl|SRA|SRR8616893.146353683.1:30-122 146353683
							gnl|SRA|SRR8616893.128710503.1:19-111 128710503
		Dugong dugon	In this study	49	49	2bp deletion	lcl|V350022740L4C004R0631339513*909_617_240/2_19037110___1
							lcl|V350022740L4C002R0031242885*221_747_383/2_1419688___1
							V350022740L4C003R0070319403*603_482_1284/2_24154153___1
				116	116	Premature stop codon	V350022740L4C004R0450737534#0_0_0/1
							V350022740L4C006R0241189258#813_225_692/2
							V350022740L4C004R0310773487#952_771_1157/2
				139	139	Premature stop codon	lcl|V350022740L4C003R0660197361*323_1430_241/2_10679638___1
							lcl|V350022740L4C001R0390251877*779_825_275/2_6486318___1
							lcl|V350022740L4C003R0660197361*323_1430_241/1_10679638___1
				333	333	Premature stop codon	lcl|V350022740L4C003R0640450876*0_0_0/2_0___1
							lcl|V350022740L4C003R0310199110*574_276_1372/2_25194423___1
							lcl|V350022740L4C005R0421125977*1241_1402_951/1_9032551___1
KLK8	Kallikrein 8	Trichechus manatus	NCBI	89	89	Premature stop codon	gnl|SRA|SRR8616893.194922441.1:50-134 194922441
							gnl|SRA|SRR8616893.224186147.1:32-116 224186147
							gnl|SRA|SRR8616893.147126882.2:4-88 147126882
				156	156	Premature stop codon	gnl|SRA|SRR8616893.250007951.1:54-109 250007951
							gnl|SRA|SRR8616893.251832290.1:54-109 251832290
							gnl|SRA|SRR8616893.245022569.1:36-91 245022569
				258	258	2bp deletion	gnl|SRA|SRR8616893.240002590.2:72-108 240002590
							gnl|SRA|SRR8616893.250852032.2:35-71 250852032
							gnl|SRA|SRR8616893.237707383.1:70-106 237707383
		Dugong dugon	In this study	10	10	Premature stop codon	lcl|V350022740L4C004R0380568886*134_199_1205/2_20013072___1
							lcl|V350022740L4C004R0380568885*223_1205_1143/2_27300194___1
							lcl|V350022740L4C003R0440186991*1251_150_1285/2_1473243___1
				109	109	2bp insertion	lcl|V350022740L4C001R0340380110*1431_108_1239/1_2638775___1
							lcl|V350022740L4C003R0430499513*71_1315_276/1_15137165___1
							lcl|V350022740L4C005R0530258529*1071_134_1450/2_6269869___1
				157	157	Premature stop codon	lcl|V350022740L4C004R0630404385*937_96_1014/2_16071847___1
							lcl|V350022740L4C006R0350606850*59_1009_1081/2_7952156___1
							lcl|V350022740L4C006R0130902588*1096_825_1361/1_21795415___1
LYG1	Lysozyme g1	Trichechus manatus	NCBI	156	148	Premature stop codon	SRR8616893.101515585.1_101515585
							SRR8616893.93027165.1_93027165
							SRR8616893.89507411.2_89507411
		Dugong dugon	In this study	149	141	1bp deletion	lcl|V350022740L4C002R0720427604*732_455_1239/2_14127157___1
							lcl|V350022740L4C003R0390516922*732_455_1239/2_14127157___1
							lcl|V350022740L4C005R0230872953*778_211_96/2_9624662___1
				156	148	Premature stop codon	V350022740L4C005R0410405174#185_1184_175/2
							V350022740L4C005R0230872953#778_211_96/2
							V350022740L4C003R0390516922#732_455_1239/2
ALOX15	Arachidonate 15-lipoxygenase	Trichechus manatus	NCBI	247	245	2bp deletion	gnl|SRA|SRR24090881.2231088.1:3566-3665 a6190dc7-2a80-4be9-9ff5-92f8de6ca74f
							gnl|SRA|SRR24090881.1761432.1:1185-1276 4dde59d0-00ef-42de-85a3-1e0d623cb57e
							gnl|SRA|SRR24090881.1761646.1:3328-3420 861cc5b1-170b-45c7-9244-fd52761e53f6
				287	285	Premature stop codon	gnl|SRA|SRR24090881.134977.1:2213-2300 b5861bb1-b4c1-4033-bb18-c52f46e44ed2
							gnl|SRA|SRR24090881.1761432.1:438-527 4dde59d0-00ef-42de-85a3-1e0d623cb57e
							gnl|SRA|SRR24090881.1761646.1:4031-4121 861cc5b1-170b-45c7-9244-fd52761e53f6
				402	398	2bp deletion	gnl|SRA|SRR24090881.1354404.1:4601-4681 556b3e9a-fd7b-4f22-b768-20b275a1c6fe
							gnl|SRA|SRR24090881.1838683.1:3920-3996 b5465727-072b-4824-aa48-3d54cf5f5694
				602	597	Premature stop codon	gnl|SRA|SRR24090881.2128931.1:1550-1626 e844d204-b979-44ea-a8c0-e6c9399a2785
							gnl|SRA|SRR24090881.2422364.1:3543-3614 2e54a645-7793-4ec2-8069-3ec8d67f840c
				617	612	Premature stop codon	gnl|SRA|SRR24090881.2128931.1:1730-1810 e844d204-b979-44ea-a8c0-e6c9399a2785
							gnl|SRA|SRR24090881.2422364.1:3358-3442 2e54a645-7793-4ec2-8069-3ec8d67f840c
		Dugong dugon	In this study	244	242	1bp deletion	lcl|V350022740L4C006R0601276725 988 966 1190/2 14012874 1
							lcl|V350022740L4C003R0280411238 121 1127 1196/1 2305988 1
							lcl|V350022740L4C001R0200652853 616 1283 80/2 9046084 1
				250	248	1bp deletion	lcl|V350022740L4C006R0601276725 988 966 1190/2 14012874 1
							lcl|V350022740L4C003R0280411238 121 1127 1196/1 2305988 1
							lcl|V350022740L4C001R0200652853 616 1283 80/2 9046084 1
				287	285	Premature stop codon	lcl|V350022740L4C004R0190671377 560 827 311/1 11917685 1
							lcl|V350022740L4C006R0350324301 1496 1279 1089/2 24698297 1
							lcl|V350022740L4C006R0350324302 1496 1279 1089/2 24698297 1
				398	394	Premature stop codon	lcl|V350022740L4C006R0320304002 708 692 942/1 980953 1
							lcl|V350022740L4C003R0451381703 11 186 199/1 8311103 1
							lcl|V350022740L4C002R0600826287 0 0 0/2 0 1
				401	397	2bp deletion	lcl|V350022740L4C006R0170239380 166 1373 1397/1 23523884 1
							lcl|V350022740L4C003R0451381703 11 186 199/1 8311103 1
							lcl|V350022740L4C002R0600826287 0 0 0/2 0 1
AWAT2	Acyl-CoA wax alcohol acyltransferase 2	Trichechus manatus	NCBI	253	227	Premature stop codon	gnl|SRA|SRR24090881.1134039.1:423-505 3737ce92-9166-4a3f-b2a7-232a8be74554
							gnl|SRA|SRR24090881.626359.1:2491-2573 f388799f-2867-43ce-83ae-141757ab0530
							gnl|SRA|SRR24090881.718277.1:3960-4041 8cd9ba8c-8a3a-4afc-817d-f98535597d19
				347	317	Premature stop codon	gnl|SRA|SRR24090881.718277.1:3476-3577 8cd9ba8c-8a3a-4afc-817d-f98535597d19
		Dugong dugon	In this study	347	317	Premature stop codon	lcl|V350022740L4C002R0590279540 1104 1108 1171/2 3445948 1
							lcl|V350022740L4C005R0521054638 0 0 0/2 0 1
							lcl|V350022740L4C005R0530501728 788 647 614/1 6886881 1
CYP4V2	Cytochrome P450 family 4 subfamily V member 2	Trichechus manatus	NCBI	124	124	Premature stop codon	gnl|SRA|SRR24090881.3233497.1:560-647 b0de4a41-ce77-49a7-8cf4-a14b64a50120
							gnl|SRA|SRR24090881.1216350.1:6178-6264 7f574ebf-f042-4d6c-945a-65edbdc08653
							gnl|SRA|SRR24090881.474186.1:4698-4786 7d959e0d-c31c-4205-89b8-86a62454ca22
				189	189	1bp deletion	gnl|SRA|SRR24090881.474186.1:5665-5751 7d959e0d-c31c-4205-89b8-86a62454ca22
							gnl|SRA|SRR24090877.196853.1:3097-3185 1e4a5e54-ae36-416f-9c0b-8da47c1b5041
							gnl|SRA|SRR24090877.1387023.1:3268-3341 4d1fccd1-29de-4215-9955-60c31ffc2cbd
				255	255	1bp deletion	gnl|SRA|SRR24090881.2777790.1:1275-1363 2c7376d8-1fc2-4ef7-b72d-51e3847ba927
							gnl|SRA|SRR24090881.1216350.1:2450-2547 7f574ebf-f042-4d6c-945a-65edbdc08653
							gnl|SRA|SRR24090881.1005692.1:734-817 897d625c-ac2c-41f1-85e9-ca2cff65089e
				341	340	Premature stop codon	gnl|SRA|SRR24090881.2510094.1:632-707 aa41ba86-7d55-420e-8b10-a549fa8acd79
							gnl|SRA|SRR24090881.2525700.1:4622-4696 d962943b-a384-4723-a528-2c6c36f67d2a
		Dugong dugon	In this study	35	35	Premature stop codon	lcl|V350045638L2C002R0260375800/2
							lcl|V350045638L3C006R0460574430/2
				63	63	11bp deletion	lcl|V350045638L2C002R0260375800/1
							lcl|V350045638L3C006R0460574430/1
							lcl|V350022740L4C001R0170383165 989 1289 217/1 7930067 1
				75	75	Premature stop codon	lcl|V350022740L4C005R0220717276 556 847 426/1 1833105 1
							lcl|V350022740L4C006R0551126876 127 1327 1044/1 10559855 1
							lcl|V350022740L4C006R0620817048 127 1327 1044/1 10559855 1
				153	153	1bp deletion	lcl|V350022740L4C004R0300942989 121 953 873/1 3033283 1
							lcl|V350022740L4C006R0410164571 121 953 873/1 3033283 1
							lcl|V350022740L4C004R0600368538 149 40 965/1 8272752 1
				169	169	Premature stop codon	lcl|V350022740L4C003R0350500529 557 525 1405/2 5733591 1
							lcl|V350022740L4C004R0130724479 890 1158 1457/1 19626387 1
							lcl|V350022740L4C004R0461102441 448 399 888/1 19671972 1
				238	238	Premature stop codon	lcl|V350022740L4C003R0440358009 1438 1066 789/1 6595887 1
							lcl|V350022740L4C004R0290139025 1268 429 922/1 12569554 1
							lcl|V350022740L4C002R0601000874 1162 20 697/2 9027771 1
TAS2R10	Taste 2 receptor member 10	Trichechus manatus	NCBI	102	101	1bp deletion	gnl|SRA|SRR24090881.582354.1:3632-3731 3e2aa9cd-b4ef-4927-b835-f935c7eb52ff
							gnl|SRA|SRR24090881.476537.1:3374-3473 ced7f491-f026-42b1-ac64-6f52d9fd63e0
							gnl|SRA|SRR24090881.1831221.1:1619-1717 547205de-13c6-4a1c-81de-2aa0606b4003
				152	151	1bp deletion	gnl|SRA|SRR24090881.1287309.1:2453-2551 cad609ca-d5f0-4775-a1c1-fa5668d10218
							gnl|SRA|SRR24090881.1866821.1:6276-6375 58fa172e-7c9a-44af-9e29-08674d648fb7
							gnl|SRA|SRR24090881.1831221.1:1466-1567 547205de-13c6-4a1c-81de-2aa0606b4003
				183	181	2bp deletion	gnl|SRA|SRR24090881.2861264.1:4365-4469 14a685e8-151f-488a-8ca6-cb29a58ccb93
							gnl|SRA|SRR24090881.1831221.1:1366-1469 547205de-13c6-4a1c-81de-2aa0606b4003
							gnl|SRA|SRR24090881.1365689.1:2751-2852 643776fa-e9ca-44cb-a40c-a391232e0042
				189	186	1bp deletion	gnl|SRA|SRR24090881.2861264.1:4379-4473 14a685e8-151f-488a-8ca6-cb29a58ccb93
							gnl|SRA|SRR24090881.1831221.1:1362-1455 547205de-13c6-4a1c-81de-2aa0606b4003
							gnl|SRA|SRR24090881.1287309.1:2351-2441 cad609ca-d5f0-4775-a1c1-fa5668d10218
				216	213	1bp deletion	gnl|SRA|SRR24090881.1365689.1:2662-2761 643776fa-e9ca-44cb-a40c-a391232e0042
							gnl|SRA|SRR24090881.1866821.1:6084-6184 58fa172e-7c9a-44af-9e29-08674d648fb7
							gnl|SRA|SRR24090881.476537.1:3042-3140 ced7f491-f026-42b1-ac64-6f52d9fd63e0
		Dugong dugon	In this study	14	14	1bp deletion	lcl|V350022740L4C006R0271286399 1338 1488 891/2 10641033 1
							lcl|V350022740L4C002R0170560630 651 1175 1179/1 20126990 1
							lcl|V350022740L4C004R0100693650 0 0 0/1 0 1
				63	62	1bp deletion	lcl|V350022740L4C002R0161244670 555 1519 342/1 2673339 1
							lcl|V350022740L4C001R0630933971 438 1023 794/2 3919153 1
							lcl|V350022740L4C004R0620921059 1192 1315 998/1 14513772 1
				102	101	1bp deletion	lcl|V350022740L4C005R0470999188 520 1300 677/2 26615170 1
							lcl|V350022740L4C005R0470999187 520 1300 677/2 26615170 1
							lcl|V350022740L4C002R0161244670 555 1519 342/2 2673339 1
				152	151	1bp deletion	lcl|V350022740L4C005R0660118472 250 156 1117/1 16651568 1
							lcl|V350022740L4C001R0560956785 250 156 1117/1 16651568 1
							lcl|V350022740L4C005R0140613080 1227 241 997/1 1182965 1
				189	186	1bp deletion	lcl|V350022740L4C001R0120645076 552 1145 1274/1 5510830 1
							lcl|V350022740L4C001R0120645077 552 1145 1274/1 5510830 1
							lcl|V350022740L4C006R0690328385 1232 455 990/2 19303307 1
				216	213	1bp deletion	lcl|V350022740L4C002R0501395451 1217 522 1411/2 183140 1
							lcl|V350022740L4C002R0220012088 555 1519 342/1 2673339 1
							lcl|V350022740L4C004R0150760224 731 634 856/1 2908851 1
ABCG8	ATP binding cassette subfamily G member 8	Trichechus manatus	NCBI	366	366	Premature stop codon	SRR24090881.492313.1:3855-3941_c4523a32-9a12-4720-b38e-a245952b256f
							SRR24090881.1807049.1:1273-1364_89a71e54-1313-4bcc-8355-63975ade3123
				566	566	1bp deletion	SRR24090881.467291.1:2718-2836_f6271214-4863-451e-b938-1d161ff81ae1
							SRR24090881.2713839.1:1488-1606_92c9a6f7-153a-4635-a280-b5e4b28de57f
				591	591	1bp deletion	SRR24090881.1580549.1:123-196_808e2d60-a38b-495d-acd2-e802d08837fd
							SRR24090881.467291.1:1196-1273_f6271214-4863-451e-b938-1d161ff81ae1
				598	598	Premature stop codon	SRR24090881.467291.1:1176-1273_f6271214-4863-451e-b938-1d161ff81ae1
							SRR24090877.2703917.1:8860-8957 d03f0767-63de-4c89-ad99-131bad005cd5
							SRR24090877.1309495.1:2526-2623 4bf2e05e-5541-4a4b-81e4-59de3a03209b
		Dugong dugon	In this study	24	24	1bp deletion	lcl|V350022740L4C001R0320737975791_651_731/2 12331029 1
							lcl|V350022740L4C005R0640430869906_423_352/2_14649527___1
							lcl|V350022740L4C003R0180205924535_25_247/1_6356554___1
				50	50	Premature stop codon	lcl|V350022740L4C006R0581372540535_25_247/2_6356554___1
							lcl|V350022740L4C001R0050230209349_712_1225/1_2091935___1
							lcl|V350022740L4C004R05703284770_0_0/1_0___1
				121	121	Premature stop codon	lcl|V350022740L4C004R0460339254757_1208_1143/2 1321034 1
							lcl|V350022740L4C004R069109146555_707_731/2 7813139 1
							lcl|V350022740L4C003R0100258589625_260_960/2 20673995 1
				251	251	1bp deletion	lcl|V350022740L4C005R0550430435525_1473_929/2_9303675___1
							lcl|V350022740L4C001R05413330621259_354_700/2_9664374___1
							lcl|V350022740L4C006R0371072101359_1317_279/2_31525092___1
				294	294	1bp deletion	lcl|V350022740L4C005R0450041991201_365_35/2 16300674 1
							lcl|V350022740L4C004R0620116039483_298_564/1 22425969 1
							lcl|V350022740L4C002R01801678421063_400_1103/2 4226999 1
				440	440	1bp deletion	lcl|V350022740L4C005R0071075318815_1145_570/2 4788003 1
							lcl|V350022740L4C001R0540990014959_101_772/1 8433094 1
							lcl|V350022740L4C003R0711068942331_1425_713/1 26747786 1
				529	529	1bp deletion	lcl|V350022740L4C003R04905536191276_1460_147/2 15328936 1
							lcl|V350022740L4C006R0620090676772_536_990/2 32013489 1
							lcl|V350022740L4C005R0221120868136_802_743/1 3794376 1
LYG2	Lysozyme g2	Trichechus manatus	NCBI	14	14	1bp deletion	SRR24090881.889585.1:10311-10418_82de222d-3a74-44ef-ae93-4156f5409a94
				31	31	1bp deletion	SRR24090881.889585.1:10311-10426_82de222d-3a74-44ef-ae93-4156f5409a94
				80	80	Premature stop codon	SRR24090877.2964499.1:1510-1624_2a565935-c669-49ce-a1d6-ac7f53675921
							SRR24090877.2048204.1:3200-3318_0dba5312-78cd-48e2-a337-fe9016eea899
		Dugong dugon	In this study	14	14	1bp deletion	lcl|V350022740L4C004R0630004754787_485_1500/2 6562755 1
							lcl|V350022740L4C001R0620446757787_485_1500/2 6562755 1
							lcl|V350022740L4C006R0340002197170_1147_228/2 14969431 1
				31	31	2bp deletion	lcl|V350022740L4C004R0630004754787_485_1500/2 6562755 1
							lcl|V350022740L4C001R0620446757787_485_1500/2 6562755 1
							lcl|V350022740L4C006R0340002197170_1147_228/2 14969431 1
				80	80	Premature stop codon	lcl|V350022740L4C006R05504649051223_114_886/2 18788571 1
							lcl|V350022740L4C004R07110027681378_404_743/1 1541457 1
							lcl|V350022740L4C003R0350156974631_48_846/2 25365908 1
				163	163	1bp deletion	lcl|V350022740L4C005R0600712128140_161_625/2 4941464 1
							lcl|V350022740L4C003R0100087181937_658_691/2 5138768 1
							lcl|V350022740L4C002R0170044614202_827_1164/1 20183689 1
NOX5	NADPH oxidase 5	Trichechus manatus	NCBI	38	38	1bp deletion	SRR24090881.222725.1:4792-4909_56cf146e-6d13-4a67-85ab-30820f91e4b7
							SRR24090881.2670743.1:6902-7023_c6534f8a-900a-42d5-994d-50e624056d96
							SRR24090881.666546.1:6349-6446_2fa0ca16-b5e4-45eb-859e-ba6948cdd651
				43	43	Premature stop codon	SRR24090881.2670743.1:6900-7004_c6534f8a-900a-42d5-994d-50e624056d96
				239	239	3bp deletion	SRR24090881.1566703.1:8531-8649_40491111-eeb3-456e-8f7b-f377065444fe
							SRR24090881.1847852.1:2768-2879_8c14a655-21af-478c-a43c-5b9e73102c0c
				422	422	Premature stop codon	SRR24090881.1449708.1:8307-8426_9f447d95-afb5-4894-87f1-0f4b2e2d9de0
							SRR24090881.1566703.1:4873-4988_40491111-eeb3-456e-8f7b-f377065444fe
							SRR24090881.1394305.1:12641-12758_c5c785a8-265a-4a76-9cf6-388ff5be17ae
				582	580	5bp deletion	SRR24090881.410965.1:4362-4447_a83b0880-7b22-4db7-a265-864eb0c82b5d
							SRR24090881.892896.1:1428-1519_a4fede83-a3be-4f78-81af-a7a02915c873
							SRR24090881.1111577.1:2125-2212_c158b246-78df-4aaf-b3dc-8d7b0d0844b6
				644	641	Premature stop codon	SRR24090881.1111577.1:3304-3387_c158b246-78df-4aaf-b3dc-8d7b0d0844b6
							SRR24090881.892896.1:2609-2692_a4fede83-a3be-4f78-81af-a7a02915c873
							SRR24090881.1580668.1:2918-3002_eededf18-1f2f-48dc-b97f-43650c5e2cce
		Dugong dugon	In this study	38	38	1bp deletion	lcl|V350022740L4C005R01504638561430_574_568/2 10150782 1
							lcl|V350022740L4C002R03508801181430_574_568/1 10150782 1
							lcl|V350022740L4C002R0721352340535_483_1161/2 12622926 1
				43	43	Premature stop codon	lcl|V350022740L4C005R01504638561430_574_568/2 10150782 1
							lcl|V350022740L4C002R03508801181430_574_568/1 10150782 1
							lcl|V350022740L4C002R0721352340535_483_1161/2 12622926 1
				227	227	1bp deletion	lcl|V350022740L4C002R0370226378978_942_88/1 18353882 1
							lcl|V350022740L4C004R0230005085621_169_1000/2 1208321 1
							lcl|V350022740L4C006R00613024061407_1411_164/2 1923389 1
				371	371	Premature stop codon	lcl|V350022740L4C006R0441091444858_382_1040/2 13213927 1
							lcl|V350022740L4C006R0680531256496_1081_801/1 23127323 1
							lcl|V350022740L4C005R0120324770858_382_1040/2 13213927 1
				582	580	17bp deletion	lcl|V350022740L4C003R0230577488258_787_1060/2 7761448 1
							lcl|V350022740L4C004R0050256509611_327_91/2 1511219 1
							lcl|V350022740L4C003R0011260896258_787_1060/2 7761448 1
				644	641	Premature stop codon	lcl|V350022740L4C006R0220736468182_711_197/2 21778579 1
							lcl|V350022740L4C004R0201078004182_711_197/2 21778579 1
							lcl|V350022740L4C001R03612820631203_1101_38/2 6837605 1
TCHH	Trichohyalin	Trichechus manatus	NCBI	NA	NA	NA	No BLAST results
		Dugong dugon	This study	NA	NA	NA	No BLAST results
TCHHL1	Trichohyalin like 1	Trichechus manatus	NCBI	91	91	3bp deletion	SRR24090881.593511.1:1614-1732 f3f7b9bc-fbd6-4e75-80c0-00689f268229
							SRR24090881.582242.1:2345-2462 58dd009f-c4d5-4598-a6e0-c6930ae7abbb
							SRR24090881.1907941.1:2711-2828 574ffe90-66dc-4b9a-b35c-d07dc1dc060a
				292	290	1bp deletion	SRR24090877.127710.1:1409-1530 856ee87f-9c9f-417d-8989-0ec02751b6f6
							SRR24090877.2139795.1:715-834 688d6b92-f2df-4dc8-a67a-dca439450afd
				336	334	Premature stop codon	SRR24090877.291500.1:259-360 5a5412db-1798-4503-b501-649cbd423b75
							SRR24090877.2146147.1:5343-5440 d8356c3e-6746-4b1b-b63b-1ebc2edfef97
							SRR24090877.127710.1:1301-1397 856ee87f-9c9f-417d-8989-0ec02751b6f6
				419	408	4bp deletion	SRR24090877.4054054.1:4125-4239 c6a52d1e-1387-4ad9-b16a-7cb52b67d0f1
							SRR24090877.127710.1:959-1080 856ee87f-9c9f-417d-8989-0ec02751b6f6
							SRR24090877.2146147.1:5663-5773 d8356c3e-6746-4b1b-b63b-1ebc2edfef97
				639	628	Premature stop codon	SRR24090877.4054054.1:3468-3587 c6a52d1e-1387-4ad9-b16a-7cb52b67d0f1
							SRR24090877.127710.1:306-413 856ee87f-9c9f-417d-8989-0ec02751b6f6
				748	737	6bp deletion	SRR24090877.751664.1:3917-4028 9b54491c-90e5-4d6e-b8e9-728d5b4b4009
							SRR24090877.454906.1:6735-6844 103acdf6-aced-421f-8597-9d8f8a407be3
							SRR24090877.291500.1:1536-1645 5a5412db-1798-4503-b501-649cbd423b75
				766	755	3bp deletion	SRR24090877.4054054.1:3099-3209 c6a52d1e-1387-4ad9-b16a-7cb52b67d0f1
							SRR24090877.454906.1:6681-6792 103acdf6-aced-421f-8597-9d8f8a407be3
							SRR24090877.751664.1:3864-3974 9b54491c-90e5-4d6e-b8e9-728d5b4b4009
				776	765	1bp deletion	SRR24090877.4054054.1:3070-3184 c6a52d1e-1387-4ad9-b16a-7cb52b67d0f1
							SRR24090877.454906.1:6651-6768 103acdf6-aced-421f-8597-9d8f8a407be3
							SRR24090877.751664.1:3834-3950 9b54491c-90e5-4d6e-b8e9-728d5b4b4009
		Dugong dugon	In this study	225	225	Premature stop codon	lcl|V350022740L4C006R0040553655*122_331_857/1_17728807___1
							lcl|V350022740L4C004R0590106634*362_328_448/1_3700768___1
							lcl|V350022740L4C006R0640428796*749_28_117/1_1819407___1
				261	261	Premature stop codon	lcl|V350022740L4C003R0030517510*697_777_235/1_4356351___1
							lcl|V350022740L4C005R0300467636*697_777_235/2_4356351___1
							lcl|V350022740L4C005R0220697492*1451_715_20/2_8518967___1
				286	284	Premature stop codon	lcl|V350022740L4C005R0400131047*547_904_646/2_19181861___1
							lcl|V350022740L4C004R0090237104*547_904_646/2_19181861___1
							lcl|V350022740L4C004R0090237103*547_904_646/2_19181861___1
				292	290	1bp deletion	lcl|V350022740L4C005R0400131047*547_904_646/2_19181861___1
							lcl|V350022740L4C004R0090237104*547_904_646/2_19181861___1
							lcl|V350022740L4C004R0090237103*547_904_646/2_19181861___1
				336	334	Premature stop codon	lcl|V350022740L4C005R0650252984*312_865_177/1_1925661___1
							lcl|V350022740L4C005R0361355761*1128_1175_1441/1_1572113___1
							lcl|V350022740L4C002R0360669680*665_562_615/1_133250___1
				419	408	4bp deletion	lcl|V350022740L4C003R0060827754*556_311_1464/2_16753221___1
							lcl|V350022740L4C001R0580030656*556_311_1464/2_16753221___1
							lcl|V350022740L4C001R0041268584*312_865_177/2_1925661___1
				482	471	Premature stop codon	lcl|V350022740L4C004R0301400145*1496_736_862/2_3241690___1
							lcl|V350022740L4C001R0620816263*33_4_1428/2_4853777___1
							lcl|V350022740L4C001R0100180359*33_4_1428/2_4853777___1
				526	515	22bp deletion	lcl|V350022740L4C005R0500382131*36_1237_345/2_2597088___1
							lcl|V350022740L4C005R0500381914*36_1237_345/2_2597088___1
							lcl|V350022740L4C004R0410782889*814_1010_1219/2_10708709___1
				542	530	1bp deletion	lcl|V350022740L4C005R0050557921*1223_476_345/2_14730919___1
							lcl|V350022740L4C004R0410782889*814_1010_1219/2_10708709___1
							lcl|V350022740L4C004R0410782672*814_1010_1219/2_10708709___1
				634	623	4bp deletion	lcl|V350022740L4C003R0140167048362_328_448/2 3700768 1
							lcl|V350022740L4C004R05313163051018_626_788/2 6678237 1
							lcl|V350022740L4C003R0310538939905_405_1152/2 11461048 1
				639	628	1bp deletion	lcl|V350022740L4C003R0140167048362_328_448/2 3700768 1
							lcl|V350022740L4C004R05313163051018_626_788/2 6678237 1
							lcl|V350022740L4C003R0310538939905_405_1152/2 11461048 1
				717	706	8bp deletion	lcl|V350022740L4C005R01805901601128_1175_1441/1 1572113 1
							lcl|V350022740L4C004R0501067095984_655_415/2 608753 1
							lcl|V350022740L4C002R0700079116117_1531_481/1 23696059 1
				748	737	6bp deletion	lcl|V350022740L4C005R0030032965516_1297_125/2 348275 1
							lcl|V350022740L4C001R0190074996964_332_653/1 1566577 1
							lcl|V350022740L4C005R0021196539234_814_1141/1 11037368 1
				766	755	3bp deletion	lcl|V350022740L4C006R053019134127_1116_362/2 7740812 1
							lcl|V350022740L4C002R04404190543_582_1098/1 12395041 1
							lcl|V350022740L4C005R02402922261235_59_556/1 7161131 1
				776	765	1bp deletion	lcl|V350022740L4C006R053019134127_1116_362/2 7740812 1
							lcl|V350022740L4C002R04404190543_582_1098/1 12395041 1
							lcl|V350022740L4C005R02402922261235_59_556/1 7161131 1
CES3	Carboxylesterase 3	Trichechus manatus	NCBI	50	44	Premature stop codon	SRR8616893.230161756.1 230161756
							SRR8616893.259113249.1 259113249
							SRR8616893.259113249.1 259113249
				438	430	Premature stop codon	SRR24090880.2869722.1:706-766 9810fa93-f445-43b7-9c9c-16a8ec930c6a
							SRR24090880.102114.1:2536-2597 cc2e227e-da48-44f1-b1a2-d7b24fe1c779
							SRR24090880.1708043.1:485-545 42680180-98ae-4cfa-bea9-fcd02b81aed3
		Dugong dugon	In this study	300	294	Premature stop codon	V350022740L4C005R0330397004*673_1354_715/2_12977957___1
							V350022740L4C005R0330397004*673_1354_715/2_12977957___1
							V350022740L4C002R0500799161*1354_1047_751/2_12614826___1
				438	430	Premature stop codon	V350022740L4C005R048137690123_1471_370/2_7002964___1
							V350022740L4C006R05113786411432_1002_1396/2_4540938___1
							V350022740L4C006R0511378641*1432_1002_1396/2_4540938___1
				453	444	Premature stop codon	V350022740L4C006R02802843161023_476_806/1 10432385 1
							V350022740L4C006R014006050481_1356_1493/1 16283621 1
							V350022740L4C003R0410760833*1290_1190_1440/1_8433771___1
		Hydrodamalis gigas	In this study	438	430	Premature stop codon	ERR5559486.9163196.2:3-64 9163196
							ERR5559486.9163196.1:18-79 9163196
							ERR5559486.9159397.2:3-64 9159397
				453	444	Premature stop codon	SRR12067494.177331381.1177331381 Biological (Biological)
							SRR12067494.123799503.2123799503 Biological (Biological)
							SRR12067494.123791255.2123791255 Biological (Biological)
				549	542	1bp deletion	gnl|SRA|SRR12067494.212087335.1:1-54 212087335
							gnl|SRA|SRR12067494.225892124.2:1-54 225892124
							gnl|SRA|SRR12067494.67273898.1:1-54 67273898
PON1	Paraoxonase 1	Trichechus manatus	NCBI	150	123	Premature stop codon	None
				226	199	1bp deletion	SRA|SRR8616893.211392162.1 211392162
							SRA|SRR8616893.24449605.2 24449605
							SRA|SRR8616893.1354008.2 1354008
				343	316	Premature stop codon	gnl|SRA|SRR8616893.180900865.1 180900865
							gnl|SRA|SRR8616893.137237637.2 137237637
							gnl|SRA|SRR8616893.136191442.1 136191442
		Dugong dugon	In this study	54	27	Premature stop codon	lcl|V350022740L4C004R0520897376 686 1291 137/2 9141215 1
							lcl|V350022740L4C005R0640460073 1232 280 968/1 915685 1
				86	59	1bp deletion	lcl|V350022740L4C003R0391360360*351_297_1453/2_7680740___1
							lcl|V350022740L4C003R0190755030*0_0_0/2_0___1
							lcl|V350022740L4C005R0400095956*1109_75_522/1_6122181___1
				134	107	2bp deletion	lcl|V350022740L4C003R0600961420*641_1020_883/2_11120702___1
							lcl|V350022740L4C004R0200326326*1501_294_824/2_5149806___1
							lcl|V350022740L4C004R0690408471*1192_1277_1292/2_4918045___1
				150	123	Premature stop codon	lcl|V350022740L4C003R0521203135*1353_610_1057/2_10629209___1
							lcl|V350022740L4C004R0200326326*1501_294_824/2_5149806___1
							lcl|V350022740L4C001R0450445433*91_814_376/1_14888219___1
				333	305	20bp deletion	lcl|V350022740L4C006R0041211771*0_0_0/2_0___1
							lcl|V350022740L4C005R0581338690*1474_700_593/2_2140291___1
							lcl|V350022740L4C003R0690373184*1474_700_593/2_2140291___1
KCNK18	Potassium two pore domain channel subfamily K member 18	Trichechus manatus	NCBI	280	55	Premature stop codon	SRR24090881.22980.1:1487-1588 d1f68a3e-4baa-488b-8895-4d1afd66010f
							SRR24090881.2225469.1:4267-4369 6a36221a-2ee1-4c63-ab26-e6912975e99f
							SRR24090881.1863039.1:2610-2711 7ba8b66d-acb4-43b4-962d-d41953554864
				408	183	Premature stop codon	SRR24090881.1720750.1:2596-2687 c3b9a788-1896-4b70-acb2-7f9bfddd076b
							SRR24090881.1494441.1:199-292 5cc589b1-b12e-4d1d-a08f-a061a6f42d9a
							SRR24090881.2119242.1:1296-1393 e247809f-5dbe-4bdb-9e10-d128264a494e
				422	198	11bp deletion	gnl|SRA|SRR8616893.157018565.1:45-120 157018565
							gnl|SRA|SRR8616893.71815200.1:45-120 71815200
							gnl|SRA|SRR8616893.222332216.1:1-60 222332216
				462	234	Premature stop codon	SRR24090881.2119242.1:1138-1239 e247809f-5dbe-4bdb-9e10-d128264a494e
							SRR24090881.1720750.1:2442-2540 c3b9a788-1896-4b70-acb2-7f9bfddd076b
				502	274	Premature stop codon	SRR24090881.1720750.1:2330-2430 c3b9a788-1896-4b70-acb2-7f9bfddd076b
							SRR24090881.1944218.1:841-929 22d69217-cfc4-4190-ab11-b9e6788d2456
				507	279	Premature stop codon	SRR24090880.908340.1:3896-3994 fe960a55-1a4a-4f75-8464-dc351ac421ce
		Dugong dugon	In this study	280	55	Premature stop codon	V350022740L4C004R0660121241 979 1290 1344/2 9309378 1
							V350022740L4C006R0520056691 1458 1250 418/1 11995360 1
							V350022740L4C002R0671209433 1458 1250 418/1 11995360 1
				422	198	11bp deletion	lcl|V350022740L4C005R0671279219*1434_986_172/1_9699561___1
							lcl|V350022740L4C003R0190928973*1529_1414_379/2_5805673___1
							lcl|V350022740L4C002R0270696033*726_23_1302/1_15336326___1
				526	301	1bp deletion	lcl|V350022740L4C002R0421172253*762_545_704/1_19904563___1
							lcl|V350022740L4C003R0110160033*158_298_671/1_10709090___1
							lcl|V350022740L4C005R0020485777*946_856_676/1_13565442___1
		Hydrodamalis gigas	In this study	280	55	Premature stop codon	SRR12067500.29671061.129671061 Biological (Biological)
				422	198	11bp deletion	gnl|SRA|SRR12067494.130640529.1:1-51 130640529
							gnl|SRA|SRR12067494.152965580.1:3-52 152965580
							gnl|SRA|SRR12067494.103621824.1:3-52 103621824
				458	230	Premature stop codon	gnl|SRA|SRR12067494.220334659.2:1-54 220334659
							gnl|SRA|SRR12067494.126759574.1:1-54 126759574
				462	234	Premature stop codon	ERR5559486.45902189.2:1-133 45902189
							ERR5559486.108617651.1:1-133 108617651
							ERR5559486.108617651.2:1-133 108617651
				526	301	1bp deletion	gnl|SRA|SRR12067494.99914576.1:1-54 99914576
							gnl|SRA|SRR12067494.58981731.2:1-54 58981731
							gnl|SRA|SRR12067494.143642195.2:1-54 143642195
