# Supplementary material for: Sirenian genomes illuminate the evolution of fully aquatic species within the mammalian superorder afrotheria
Source: Nat Commun. 2024 Jul 2;15:5568. doi: 10.1038/s41467-024-49769-x (PMC11219930; doi:10.1038/s41467-024-49769-x)
Supplement: Supplementary file 12 — Supplementary Dataset 9 [file 41467_2024_49769_MOESM12_ESM.xlsx]

## Sheet: Sheet1
Supplementary Data 9 | Statistics of dugong whole-genome resequencing samples
QLD denotes Queensland, Australia; NSW, New South Wales, Australia; WA, Western Australia, Australia. Samples SRR17870680, ERR5621402, and DRR251525 were obtained from NCBI SRA. The Rx ratio denotes the ratio of sequence reads that align to the X chromosome to reads that align to autosomal chromosomes and allows for sex determination of a sample (ca. 1.0 for females and 0.5 for males). Rx.CI deno…
Sample ID	Sample location	Rx ratio	Rx.CI	Predicted sex	Clean reads	Mapping rate (%)	Sequencing depth (×)
SRR17870680	Exmouth Gulf, WA	0.94	0.94-0.95	F	649073882	98.03	32.01
ERR5621402	Coogee Beach, NSW	0.55	0.54-0.55	M	719917332	97.8	35.5
DRR251525	Okinawa, Japan	0.9	0.89-0.92	F	1097858936	98.24	54.14
AB16008	Airlie Beach, QLD	0.93	0.92-0.94	F	202766042	0.993	9.93
AB16009	Airlie Beach, QLD	0.93	0.92-0.93	F	211553210	0.993	10.49
AB16010	Airlie Beach, QLD	0.49	0.49-0.50	M	220082820	0.994	10.59
BG15013	Bowling Green Bay, QLD	0.93	0.92-0.94	F	245198972	0.994	12.09
BG15014	Bowling Green Bay, QLD	0.93	0.93-0.94	F	237077906	0.989	11.66
BG15018	Bowling Green Bay, QLD	0.95	0.94-0.95	F	208241464	0.994	10.27
CV16040	Clairview, QLD	0.94	0.94-0.95	F	252128106	0.979	12.31
CV16059	Clairview, QLD	0.94	0.94-0.95	F	204401232	0.988	10
CV16060	Clairview, QLD	0.93	0.93-0.94	F	219502504	0.989	10.73
CV16061	Clairview, QLD	0.93	0.92-0.93	F	211665556	0.976	10.24
CV16062	Clairview, QLD	0.93	0.93-0.94	F	254118810	0.969	12.19
CV16063	Clairview, QLD	0.93	0.93-0.94	F	203976830	0.985	9.93
CV16064	Clairview, QLD	0.94	0.93-0.94	F	209503792	0.968	9.96
CV16065	Clairview, QLD	0.92	0.89-0.94	F	198008252	0.995	9.71
CV16067	Clairview, QLD	0.93	0.92-0.93	F	210596544	0.99	10.51
D110423	Torres Strait, QLD	0.5	0.49-0.50	M	230377224	0.994	11.02
D110424	Torres Strait, QLD	0.48	0.48-0.49	M	232543368	0.994	11.2
D110425A	Torres Strait, QLD	0.48	0.47-0.48	M	212677440	0.994	10.2
D110425B	Torres Strait, QLD	0.48	0.48-0.49	M	216264460	0.994	10.41
D110426	Torres Strait, QLD	0.49	0.49-0.50	M	179459920	0.993	8.45
GS10410	Great Sandy Strait, QLD	0.96	0.96-0.97	F	186188228	0.984	9.35
GS10436	Great Sandy Strait, QLD	0.96	0.95-0.96	F	265346328	0.995	13.56
GS10437	Great Sandy Strait, QLD	0.5	0.49-0.50	M	257324238	0.994	12.77
GS10438	Great Sandy Strait, QLD	0.96	0.95-0.96	F	267974152	0.876	11.38
GS10440	Great Sandy Strait, QLD	0.51	0.51-0.51	M	184083944	0.949	8.61
GS10463	Great Sandy Strait, QLD	0.97	0.96-0.97	F	210175768	0.981	10.56
GS10464	Great Sandy Strait, QLD	0.51	0.51-0.51	M	265861832	0.966	12.77
GS10465	Great Sandy Strait, QLD	0.96	0.95-0.96	F	230176318	0.995	11.73
GS10466	Great Sandy Strait, QLD	0.5	0.50-0.50	M	251255394	0.949	11.69
GS10467	Great Sandy Strait, QLD	0.96	0.95-0.96	F	227477698	0.958	11.04
GS10468	Great Sandy Strait, QLD	0.97	0.96-0.97	F	255045206	0.996	13.06
GS10469	Great Sandy Strait, QLD	0.96	0.95-0.96	F	228084294	0.985	11.46
GS10470	Great Sandy Strait, QLD	0.96	0.96-0.97	F	225496236	0.994	11.5
GS10487	Great Sandy Strait, QLD	0.5	0.50-0.51	M	226006358	0.994	11.22
GS10489	Great Sandy Strait, QLD	0.95	0.95-0.95	F	225252460	0.987	11.29
GS11471	Great Sandy Strait, QLD	0.94	0.93-0.94	F	261425544	0.98	13.07
GS11472	Great Sandy Strait, QLD	0.96	0.95-0.96	F	226343068	0.964	11.08
GS11474	Great Sandy Strait, QLD	0.49	0.49-0.50	M	209234486	0.987	10.31
GS11475	Great Sandy Strait, QLD	0.94	0.94-0.95	F	209032864	0.962	10.22
GS11476	Great Sandy Strait, QLD	0.95	0.95-0.96	F	207806604	0.952	10.02
GS11477	Great Sandy Strait, QLD	0.96	0.95-0.96	F	195442134	0.994	9.95
GS11478	Great Sandy Strait, QLD	0.92	0.91-0.92	F	227740852	0.93	10.74
GS11480	Great Sandy Strait, QLD	0.95	0.95-0.96	F	212008656	0.96	10.31
HB10001	Hervey Bay, QLD	0.94	0.93-0.94	F	238126576	0.901	10.49
HB10003	Hervey Bay, QLD	0.95	0.94-0.95	F	228354142	0.994	11.42
HB10004	Hervey Bay, QLD	0.96	0.95-0.96	F	218644040	0.994	11.09
HB10005	Hervey Bay, QLD	0.51	0.50-0.51	M	241754670	0.992	11.96
HB10006	Hervey Bay, QLD	0.96	0.95-0.96	F	230969098	0.979	11.48
HB10007	Hervey Bay, QLD	0.96	0.95-0.96	F	220027734	0.916	9.94
HB10008	Hervey Bay, QLD	0.96	0.95-0.96	F	229066940	0.994	11.62
HB10009	Hervey Bay, QLD	0.94	0.94-0.95	F	231837962	0.977	11.46
HB10010	Hervey Bay, QLD	0.96	0.96-0.96	F	258289108	0.994	13.14
HB10012	Hervey Bay, QLD	0.91	0.90-0.92	F	199860132	0.971	9.82
HB10013	Hervey Bay, QLD	0.96	0.96-0.97	F	227344364	0.993	11.61
HB11001	Hervey Bay, QLD	0.93	0.93-0.94	F	222557932	0.994	11.14
HB11002	Hervey Bay, QLD	0.95	0.94-0.95	F	233270642	0.987	11.54
HB11003	Hervey Bay, QLD	0.5	0.50-0.50	M	231036470	0.994	11.32
HB11004	Hervey Bay, QLD	0.94	0.94-0.94	F	220232312	0.985	10.87
HB11005	Hervey Bay, QLD	0.5	0.50-0.50	M	252922980	0.995	12.32
HB11006	Hervey Bay, QLD	0.96	0.95-0.97	F	176039116	0.993	8.75
HB11069	Hervey Bay, QLD	0.95	0.94-0.95	F	219630820	0.989	10.77
HB11070	Hervey Bay, QLD	0.93	0.92-0.93	F	215045726	0.99	10.66
HB11075	Hervey Bay, QLD	0.94	0.93-0.94	F	269837680	0.99	13.35
HB11079	Hervey Bay, QLD	0.96	0.95-0.96	F	233622522	0.995	11.67
HB11080	Hervey Bay, QLD	0.5	0.50-0.50	M	207213160	0.994	10.1
HB11081	Hervey Bay, QLD	0.5	0.50-0.50	M	202021616	0.991	9.83
HB11082	Hervey Bay, QLD	0.5	0.50-0.51	M	104771802	0.993	10.65
MB10044	Moreton Bay, QLD	0.5	0.49-0.50	M	245596948	0.962	11.61
MB10045	Moreton Bay, QLD	0.48	0.48-0.49	M	238967806	0.995	11.87
MB10046	Moreton Bay, QLD	0.49	0.49-0.49	M	230176802	0.995	11.41
MB10047	Moreton Bay, QLD	0.49	0.49-0.49	M	212588546	0.982	10.34
MB10048	Moreton Bay, QLD	0.49	0.49-0.49	M	197221478	0.995	9.76
MB10049	Moreton Bay, QLD	0.5	0.49-0.50	M	207209880	0.995	10.27
MB10051	Moreton Bay, QLD	0.49	0.49-0.50	M	204820090	0.992	10.1
MB10052	Moreton Bay, QLD	0.93	0.92-0.93	F	199767594	0.982	9.96
MB10056	Moreton Bay, QLD	0.5	0.50-0.50	M	119236684	0.989	12.19
MB10057	Moreton Bay, QLD	0.94	0.94-0.95	F	245450126	0.989	12.33
MB10058	Moreton Bay, QLD	0.5	0.50-0.50	M	260396088	0.75	8.83
MB10059	Moreton Bay, QLD	0.95	0.95-0.96	F	241494606	0.98	11.94
MB12352	Moreton Bay, QLD	0.95	0.95-0.96	F	261069912	0.991	13.13
MB12355	Moreton Bay, QLD	0.95	0.94-0.95	F	267221292	0.992	13.47
MB12357	Moreton Bay, QLD	0.5	0.50-0.50	M	247009096	0.994	12.2
MB14552	Moreton Bay, QLD	0.95	0.94-0.95	F	240761136	0.994	12.11
MB14553	Moreton Bay, QLD	0.5	0.50-0.50	M	261111958	0.987	12.76
MB14554	Moreton Bay, QLD	0.93	0.93-0.94	F	251272698	0.992	12.59
MB14555	Moreton Bay, QLD	0.95	0.95-0.96	F	240531822	0.994	12.15
MB14557	Moreton Bay, QLD	0.51	0.50-0.51	M	237337772	0.978	11.62
MB14560	Moreton Bay, QLD	0.5	0.49-0.50	M	231925566	0.985	11.45
MB14561	Moreton Bay, QLD	0.51	0.50-0.51	M	229378714	0.994	11.5
MB14562	Moreton Bay, QLD	0.51	0.50-0.51	M	266777668	0.99	13.28
MB14563	Moreton Bay, QLD	0.5	0.50-0.51	M	251336516	0.958	12
MB14564	Moreton Bay, QLD	0.5	0.50-0.50	M	237737708	0.995	11.88
MB14565	Moreton Bay, QLD	0.94	0.94-0.95	F	713408396	0.991	35.83
MB16789	Moreton Bay, QLD	0.95	0.94-0.95	F	136559610	0.994	6.91
MB16796	Moreton Bay, QLD	0.95	0.94-0.95	F	219995112	0.994	11.08
MB18030	Moreton Bay, QLD	0.95	0.94-0.96	F	249004940	0.983	12.39
MB18041	Moreton Bay, QLD	0.51	0.50-0.51	M	252932710	0.993	12.57
MB20195	Moreton Bay, QLD	0.95	0.94-0.95	F	232288232	0.994	11.77
MB20198	Moreton Bay, QLD	0.95	0.95-0.96	F	236899694	0.993	12.04
