# Supplementary material for: Sirenian genomes illuminate the evolution of fully aquatic species within the mammalian superorder afrotheria
Source: Nat Commun. 2024 Jul 2;15:5568. doi: 10.1038/s41467-024-49769-x (PMC11219930; doi:10.1038/s41467-024-49769-x)
Supplement: Supplementary file 13 — Supplementary Dataset 10 [file 41467_2024_49769_MOESM13_ESM.xlsx]

## Sheet: Sheet1
Supplementary Data 10 | Patterson's D (ABBA-BABA) and f4-ratio statistics for all possible dugong population trios
Statistics were calculated using Dsuite. The West Indian manatee was specified as the outgroup population. The D statistic is calculated as the difference in the number of ABBA and BABA sites relative to the total number of sites examined. Dsuite uses jackknifing of the null hypothesis that no introgression has occurred (D statistic = 0) to calculate a P-value for each possible trio of population…
P1	P2	P3	D-statistic	Z-score	p-value	f4-ratio	BBAA	ABBA	BABA
Airlie_Beach	Clearview	Bowling_Green_Bay	0.0454242	7.11209	5.71e-13	0.265917	123208	117947	107697
Airlie_Beach	Great_Sandy_Straits	Bowling_Green_Bay	0.0613276	8.62646	3.14e-18	0.362466	125456	119526	105713
Airlie_Beach	Hervey_Bay	Bowling_Green_Bay	0.0588267	8.04852	4.19e-16	0.348219	124866	119298	106042
Airlie_Beach	Moreton_Bay	Bowling_Green_Bay	0.0582373	9.24954	0	0.346078	124972	119549	106391
Clearview	Great_Sandy_Straits	Airlie_Beach	0.0210608	4.35154	6.76e-06	0.182995	153780	102624	98390.9
Clearview	Hervey_Bay	Airlie_Beach	0.0164782	5.08294	1.86e-07	0.14033	153188	102214	98899.9
Clearview	Moreton_Bay	Airlie_Beach	0.0151907	3.7485	8.89e-05	0.133494	152967	102626	99554.2
Airlie_Beach	Clearview	Torres_Strait	0.0265293	6.46126	5.19e-11	10.4983	135847	108626	103011
Airlie_Beach	Great_Sandy_Straits	Torres_Strait	0.0385029	7.5971	1.51e-14	18.2898	138421	109469	101351
Airlie_Beach	Hervey_Bay	Torres_Strait	0.0356667	7.24151	2.22e-13	11.7893	137828	109200	101678
Airlie_Beach	Moreton_Bay	Torres_Strait	0.0332569	7.43135	5.37e-14	14.2574	138098	109222	102191
Clearview	Great_Sandy_Straits	Bowling_Green_Bay	0.017961	4.80475	7.75e-07	0.126571	158072	100987	97423.3
Clearview	Hervey_Bay	Bowling_Green_Bay	0.0151426	5.76234	4.15e-09	0.107188	157310	100768	97761.8
Clearview	Moreton_Bay	Bowling_Green_Bay	0.0145713	5.2003	9.95e-08	0.103985	157018	101253	98344.8
Bowling_Green_Bay	Clearview	Torres_Strait	0.0278634	5.5771	1.22e-08	5.56734	132252	110292	104312
Bowling_Green_Bay	Great_Sandy_Straits	Torres_Strait	0.0395736	6.66088	1.36e-11	9.46361	134433	111411	102929
Bowling_Green_Bay	Hervey_Bay	Torres_Strait	0.0368411	6.64837	1.48e-11	10.3931	134034	110974	103087
Bowling_Green_Bay	Moreton_Bay	Torres_Strait	0.0344728	5.87814	2.07e-09	9.4521	134423	110970	103574
Clearview	Great_Sandy_Straits	Torres_Strait	0.0134525	4.86904	5.61e-07	0	174376	94268.9	91766.2
Clearview	Hervey_Bay	Torres_Strait	0.0102459	5.47302	2.21e-08	0	173603	94000.1	92093.4
Clearview	Moreton_Bay	Torres_Strait	0.0075715	3.29321	0.00049525	0	173456	94237.8	92821.5
