# Supplementary material for: Sirenian genomes illuminate the evolution of fully aquatic species within the mammalian superorder afrotheria
Source: Nat Commun. 2024 Jul 2;15:5568. doi: 10.1038/s41467-024-49769-x (PMC11219930; doi:10.1038/s41467-024-49769-x)
Supplement: Supplementary file 14 — Supplementary Dataset 11 [file 41467_2024_49769_MOESM14_ESM.xlsx]

## Sheet: Sheet1
Supplementary Data 11 | Runs of homozygosity (ROHs) statistics of dugong whole-genome resequencing samples
QLD denotes Queensland, Australia; NSW, New South Wales, Australia; WA, Western Australia, Australia. Samples SRR17870680 (Exmouth Gulf, WA), ERR5621402 (Coogee Beach, NSW), and DRR251525 (Okinawa, Japan) were obtained from NCBI SRA.
Sample	ROH>100kb			ROH>1Mb			ROH>5Mb			ROH>10Mb
	ROH	ROH	FROH	ROH	ROH	FROH	ROH	ROH	FROH	ROH	ROH	FROH
	Number	Length (bp)		Number	Length (bp)		Number	Length (bp)		Number	Length (bp)
SRR17870680	2723	1275993905	0.440773	169	329629866	0.113866	9	60073762	0.020752	0	0	0
DRR251525	2492	1762094597	0.60869	389	934384760	0.322769	29	236330529	0.081637	4	73537394	0.025402
ERR5621402	2543	1347913879	0.465617	277	478941095	0.165443	7	48669533	0.016812	0	0	0
AB16008	3436	919448002	0.31761	36	44755991	0.01546	0	0	0	0	0	0
AB16009	1917	415328546	0.143469	5	5799069	0.002003	0	0	0	0	0	0
AB16010	1939	441506904	0.152512	15	20487269	0.007077	0	0	0	0	0	0
BG15013	1762	352488010	0.121762	1	1464967	0.000506	0	0	0	0	0	0
BG15014	1825	378976675	0.130912	5	7542872	0.002606	0	0	0	0	0	0
BG15018	1880	389466369	0.134535	4	6122416	0.002115	0	0	0	0	0	0
CV16040	2816	608596711	0.210231	1	1065280	0.000368	0	0	0	0	0	0
CV16059	2674	566331829	0.195631	5	5739898	0.001983	0	0	0	0	0	0
CV16060	2627	627124822	0.216631	17	20491817	0.007079	0	0	0	0	0	0
CV16061	2615	587579352	0.202971	7	7834250	0.002706	0	0	0	0	0	0
CV16062	2985	660201172	0.228057	8	10057355	0.003474	0	0	0	0	0	0
CV16063	2572	553315064	0.191135	3	3702150	0.001279	0	0	0	0	0	0
CV16064	2853	664977369	0.229707	13	16754019	0.005787	0	0	0	0	0	0
CV16065	2128	328321674	0.113414	0	0	0	0	0	0	0	0	0
CV16067	2649	580060843	0.200373	8	8739312	0.003019	0	0	0	0	0	0
D110423	1689	333359816	0.115154	7	8141995	0.002813	0	0	0	0	0	0
D110424	1687	337138941	0.11646	2	2335035	0.000807	0	0	0	0	0	0
D110425A	1754	370313260	0.127919	2	2514108	0.000868	0	0	0	0	0	0
D110425B	1744	340389584	0.117583	2	2479494	0.000857	0	0	0	0	0	0
D110426	1648	352381696	0.121725	6	7495621	0.002589	0	0	0	0	0	0
GS10410	3287	675783692	0.23344	2	2245470	0.000776	0	0	0	0	0	0
GS10436	3390	736370539	0.254368	8	8847247	0.003056	0	0	0	0	0	0
GS10437	3131	750425092	0.259223	18	21751183	0.007514	0	0	0	0	0	0
GS10438	3221	655755474	0.226521	3	3344753	0.001155	0	0	0	0	0	0
GS10440	3198	732200345	0.252928	6	7271252	0.002512	0	0	0	0	0	0
GS10463	3349	701147638	0.242201	6	7574322	0.002616	0	0	0	0	0	0
GS10464	3441	740953455	0.255951	4	4803374	0.001659	0	0	0	0	0	0
GS10465	3065	673362600	0.232603	11	13385748	0.004624	0	0	0	0	0	0
GS10466	3192	687689355	0.237552	1	1111612	0.000384	0	0	0	0	0	0
GS10467	3269	677732820	0.234113	6	8423935	0.00291	0	0	0	0	0	0
GS10468	3411	703832927	0.243129	7	7718826	0.002666	0	0	0	0	0	0
GS10469	3752	768880016	0.265598	5	5331942	0.001842	0	0	0	0	0	0
GS10470	3071	654227163	0.225993	7	7815861	0.0027	0	0	0	0	0	0
GS10487	3278	693144172	0.239436	5	5778609	0.001996	0	0	0	0	0	0
GS10489	3411	708285721	0.244667	5	5396755	0.001864	0	0	0	0	0	0
GS11471	3246	697532823	0.240952	2	2385956	0.000824	0	0	0	0	0	0
GS11472	3396	744959515	0.257335	7	10441777	0.003607	0	0	0	0	0	0
GS11474	3277	745958495	0.25768	7	8274897	0.002858	0	0	0	0	0	0
GS11475	3264	739534187	0.255461	9	10458527	0.003613	0	0	0	0	0	0
GS11476	3244	745042136	0.257364	9	11342808	0.003918	0	0	0	0	0	0
GS11477	2986	634049383	0.219023	7	7706058	0.002662	0	0	0	0	0	0
GS11478	3211	780243201	0.269524	24	29016538	0.010023	0	0	0	0	0	0
GS11480	3403	759768120	0.262451	9	11170571	0.003859	0	0	0	0	0	0
HB10001	3025	606188508	0.209399	4	4673636	0.001614	0	0	0	0	0	0
HB10003	3281	717080793	0.247705	6	7512993	0.002595	0	0	0	0	0	0
HB10004	3054	622374828	0.21499	2	2211634	0.000764	0	0	0	0	0	0
HB10005	3058	659080815	0.22767	8	9030624	0.003119	0	0	0	0	0	0
HB10006	3268	768845796	0.265586	17	19551327	0.006754	0	0	0	0	0	0
HB10007	2967	535403032	0.184947	0	0	0	0	0	0	0	0	0
HB10008	3295	688090632	0.237691	6	7710958	0.002664	0	0	0	0	0	0
HB10009	3184	747128629	0.258085	12	14077590	0.004863	0	0	0	0	0	0
HB10010	3187	721676600	0.249293	6	6836740	0.002362	0	0	0	0	0	0
HB10012	3382	747505861	0.258215	5	6622451	0.002288	0	0	0	0	0	0
HB10013	3070	633106638	0.218697	3	3072054	0.001061	0	0	0	0	0	0
HB11001	3121	679347437	0.234671	8	9114191	0.003148	0	0	0	0	0	0
HB11002	3193	687452009	0.23747	4	4728654	0.001633	0	0	0	0	0	0
HB11003	3130	631068415	0.217993	4	4361227	0.001507	0	0	0	0	0	0
HB11004	3339	695211679	0.240151	8	10077879	0.003481	0	0	0	0	0	0
HB11005	3131	660876141	0.22829	3	3290559	0.001137	0	0	0	0	0	0
HB11006	3135	697686446	0.241005	5	5451205	0.001883	0	0	0	0	0	0
HB11069	3379	758188208	0.261905	8	9498572	0.003281	0	0	0	0	0	0
HB11070	3129	692655676	0.239268	7	8743938	0.00302	0	0	0	0	0	0
HB11075	3128	646414519	0.223294	1	1348323	0.000466	0	0	0	0	0	0
HB11079	2907	527719883	0.182293	0	0	0	0	0	0	0	0	0
HB11080	3104	635114324	0.219391	0	0	0	0	0	0	0	0	0
HB11081	3425	796444196	0.27512	8	9490906	0.003278	0	0	0	0	0	0
HB11082	2146	338310888	0.116865	0	0	0	0	0	0	0	0	0
MB10044	3437	680555080	0.235088	5	5604820	0.001936	0	0	0	0	0	0
MB10045	3349	739424772	0.255423	2	3084987	0.001066	0	0	0	0	0	0
MB10046	3491	815942282	0.281855	15	19316146	0.006672	0	0	0	0	0	0
MB10047	3456	749094488	0.258764	6	6529283	0.002255	0	0	0	0	0	0
MB10048	3338	726664627	0.251016	3	3197282	0.001104	0	0	0	0	0	0
MB10049	3278	672900527	0.232444	2	2286791	0.00079	0	0	0	0	0	0
MB10051	3743	837487213	0.289298	5	6318270	0.002183	0	0	0	0	0	0
MB10052	3533	734620591	0.253764	3	3548875	0.001226	0	0	0	0	0	0
MB10056	2641	426288169	0.147255	0	0	0	0	0	0	0	0	0
MB10057	3539	782089437	0.270161	8	9941440	0.003434	0	0	0	0	0	0
MB10058	3354	641693070	0.221663	1	1073652	0.000371	0	0	0	0	0	0
MB10059	3203	681847124	0.235534	3	3375813	0.001166	0	0	0	0	0	0
MB12352	3398	739044872	0.255292	5	5550668	0.001917	0	0	0	0	0	0
MB12355	3054	711227181	0.245683	13	15248768	0.005267	0	0	0	0	0	0
MB12357	3250	768660658	0.265522	11	13485478	0.004658	0	0	0	0	0	0
MB14552	3798	757825049	0.261779	1	1033872	0.000357	0	0	0	0	0	0
MB14553	3389	748111668	0.258424	11	12926565	0.004465	0	0	0	0	0	0
MB14554	3282	651267648	0.224971	2	2036106	0.000703	0	0	0	0	0	0
MB14555	3599	752534905	0.259952	8	9064741	0.003131	0	0	0	0	0	0
MB14557	3185	595532849	0.205718	3	3304922	0.001142	0	0	0	0	0	0
MB14560	3152	704975392	0.243523	14	16552927	0.005718	0	0	0	0	0	0
MB14561	3268	690865800	0.238649	4	4752417	0.001642	0	0	0	0	0	0
MB14562	3481	679616056	0.234763	0	0	0	0	0	0	0	0	0
MB14563	3173	644299662	0.222564	5	6515528	0.002251	0	0	0	0	0	0
MB14564	3540	768097312	0.265328	9	10144503	0.003504	0	0	0	0	0	0
MB14565	3334	693580817	0.239587	4	4496736	0.001553	0	0	0	0	0	0
MB16789	3315	678511505	0.234382	4	4326422	0.001494	0	0	0	0	0	0
MB16796	604	99815497	0.03448	0	0	0	0	0	0	0	0	0
MB18030	3024	693336047	0.239503	11	13249597	0.004577	0	0	0	0	0	0
MB18041	3247	725442049	0.250593	8	9413241	0.003252	0	0	0	0	0	0
MB20195	3349	783224879	0.270553	12	15988453	0.005523	0	0	0	0	0	0
MB20198	3457	741359239	0.256092	7	8320133	0.002874	0	0	0	0	0	0
